# Supplementary material for: Rapid peat accumulation favours the occurrence of both fen and bog microbial communities within a Mediterranean, free-floating peat island
Source: Sci Rep. 2017 Aug 17;7:8511. doi: 10.1038/s41598-017-08662-y (PMC5561117; doi:10.1038/s41598-017-08662-y)
Supplement: Supplementary file 1 — Dataset 1 [file 41598_2017_8662_MOESM1_ESM.xls]

## Sheet: 16S Phyla
PHYLA	% -46 cm 16S	% -280 cm 16S
Bacteria;Proteobacteria	35.5977	20.9689
Bacteria;Acidobacteria	27.1041	9.19356
Bacteria;Verrucomicrobia	13.952	1.96624
Bacteria;Chlorobi	5.76674	2.23158
Bacteria;Chloroflexi	3.74286	17.5153
Bacteria;Planctomycetes	2.24239	1.86378
Bacteria;Spirochaetes	1.92832	4.83907
Bacteria;Chlamydiae	1.81847	0.146631
Bacteria;Actinobacteria	1.56168	1.67051
Bacteria;Firmicutes	1.42526	9.87455
Bacteria;Bacteroidetes	1.13776	5.2301
Bacteria;Cyanobacteria	0.722299	0.296527
Bacteria;TM6	0.702179	0.39216
Bacteria;Nitrospirae	0.677015	4.87968
Archaea;Thaumarchaeota	0.328476	2.59564
Archaea;Euryarchaeota	0.291262	3.25351
Bacteria;Armatimonadetes	0.227932	0.450234
Bacteria;Candidate_division_OP11	0.188533	0.4996
Bacteria;Gemmatimonadetes	0.117189	0.152995
Bacteria;Candidate_division_OD1	0.0936501	3.40923
Bacteria;Candidate_division_OP3	0.059463	1.72084
Bacteria;Deinococcus-Thermus	0.058174	0.239877
Bacteria;Fibrobacteres	0.0332343	1.02424
Bacteria;Lentisphaerae	0.0324497	0.138968
Bacteria;Candidate_division_BRC1	0.0319453	0.183016
Bacteria;Fusobacteria	0.0249397	0.0853741
Bacteria;Deferribacteres	0.0211287	0.441986
Bacteria;Elusimicrobia	0.0163649	0.643006
Bacteria;Candidate_division_TM7	0.0130023	0.0424568
Bacteria;BD1-5	0.0119374	0.238746
Bacteria;SM2F11	0.00874291	0.371308
Bacteria;TA06	0.00840665	1.83887
Bacteria;Caldiserica	0.0069495	0.0118075
Bacteria;Candidate_division_OP9	0.00683741	0.094795
Bacteria;Synergistetes	0.00633301	0.0252898
Bacteria;Candidate_division_SR1	0.00386706	0.024913
Bacteria;GOUTA4	0.00386706	0.199932
Bacteria;JL-ETNP-Z39	0.00358684	0.0384791
Bacteria;NPL-UPA2	0.00347475	0.147301
Bacteria;Thermotogae	0.00330662	0.0196792
Bacteria;WCHB1-60	0.00246595	0.0124356
Bacteria;LD1-PA38	0.00218573	0.0028472
Bacteria;BHI80-139	0.00184946	0.0288907
Bacteria;Candidate_division_WS3	0.00168133	0.696475
Bacteria;Tenericutes	0.00134506	0.0202654
Bacteria;Aquificae	0.00117693	0.00226101
Bacteria;Candidate_division_KB1	0.00117693	0.00368461
Bacteria;MVP-21	0.00112089	0.00594562
Bacteria;Hyd24-12	0.00106484	0.00464763
Bacteria;Candidate_division_WS6	0.000896709	0.207636
Bacteria;Kazan-3B-28	0.000336266	0.0132311
Bacteria;Dictyoglomi	0.000280222	0.0007118
Bacteria;Thermodesulfobacteria	0.000280222	0.0007118
Bacteria;GAL08	0.000224177	0.00862534
Bacteria;Chrysiogenetes	0.000112089	0.000209353
Archaea	0	8.37412e-05
Archaea;Crenarchaeota	0	0.0280114
Archaea;Korarchaeota	0	0.000251223
Bacteria;CK-1C4-19	0	0.00108863
Bacteria;HDB-SIOH1705	0	4.18706e-05
Bacteria;OC31	0	0.000125612
Bacteria;RF3	0	0.00113051

## Sheet: ITS Phyla
PHYLA	% -46 cm ITS	% -280 cm ITS
Fungi;Ascomycota	42.6738	6.06093
Fungi;unidentified	20.0823	45.478
Fungi;LKM11	14.9459	0.0189275
Fungi;Basidiomycota	11.534	44.7867
Fungi;Chytridiomycota	4.7853	0.561243
Metazoa;Mollusca	1.40874	0.148952
Metazoa;Arthropoda	1.01046	0.306133
Fungi;Blastocladiomycota	0.693307	0.211495
Metazoa;Enchytraeidae	0.488265	0.0699496
Fungi;Glomeromycota	0.449912	1.66316
Fungi;Zygomycota	0.415984	0.00246881
Metazoa;Platyhelminthes	0.390907	0.106159
Fungi;Kickxellomycotina	0.193241	0.0460845
Rhizaria;Cercozoa	0.141612	0.0205734
Metazoa;Nematoda	0.131286	0.0411468
Metazoa;Annelida	0.107684	0.0436157
Chloroplastida;Phragmoplastophyta	0.0575298	0.133316
Alveolata;Ciliophora	0.0531044	0.00822937
Metazoa;Myxozoa	0.0472039	0.0148129
Metazoa;Ctenophora	0.0457288	0.00164587
Holozoa;Choanomonada	0.0427785	0.00246881
Metazoa;Craniata	0.0324527	0.0115211
Telonema;IncertaecSedis	0.0324527	0.147306
Fungi;Mucoromycotina	0.0265522	0.0123441
Alveolata;Protalveolata	0.0206517	0.00246881
Alveolata;Apicomplexa	0.0177015	0.00329175
Metazoa;Cnidaria	0.0177015	0.0205734
Holozoa;Ichthyosporea	0.0162263	0.000822937
Holozoa;Filasterea	0.0147512	0
Fungi;Nucletmycea	0.0132761	0.00576056
Fungi;Entomophthoromycotina	0.011801	0.0065835
Metazoa;Tardigrada	0.011801	0.00164587
Metazoa;Bryozoa	0.00885073	0.00164587
Metazoa;Nemertea	0.00885073	0.00164587
Metazoa;Urochordata	0.00885073	0.00329175
Lobosa;Tubulinea	0.00737561	0.00329175
Chloroplastida;Ulvophyceae	0.00590049	0
Fungi	0.00442537	0.00411468
Metazoa;Brachiopoda	0.00442537	0.00164587
Metazoa;Echinodermata	0.00442537	0
Metazoa;Porifera	0.00442537	0.00246881
Conosa;Dictyostelia	0.00295024	0
Discoba;Heterolobosea	0.00295024	0
Metazoa;Nematomorpha	0.00295024	0.00329175
Metazoa;Spinculida	0.00295024	0.00164587
Rhizaria;Endomyxa	0.00295024	0.00164587
Rhodophyceae;Stylonematales	0.00295024	0
Chloroplastida;Chlorophyceae	0.00147512	0.000822937
Chloroplastida;Mamiellophyceae	0.00147512	0
Cryptophyceae;Cryptomonadales	0.00147512	0
Fungi;LKM15	0.00147512	0
Glaucophyta;Gloeochaete	0.00147512	0
Kathablepharidae;uncultured	0.00147512	0
Stramenopiles;Chrysophyceae	0.00147512	0.00164587
Alveolata;Dinoflagellata	0	0.00822937
Chloroplastida;Trebouxiophyceae	0	0.000822937
Cryptophyceae;Goniomonas	0	0.00411468
Discosea;Flabellinia	0	0.00164587
Fungi;Amb-18S-784	0	0.000822937
Fungi;uncultured	0	0.00246881
Metamonada;Preaxostyla	0	0.00164587
Metazoa;Entoprocta	0	0.00329175
Picozoa	0	0.00164587
Rhodophyceae;Bangiales	0	0.00164587
Stramenopiles;MAST-12	0	0.00164587
Stramenopiles;Pelagophyceae	0	0.00164587
Stramenopiles;Peronosporomycetes	0	0.00329175
Stramenopiles;Raphidophyceae	0	0.00164587

## Sheet: 16S Species
SORTED BY ABUNDANCE IN THE -46 cm SAMPLE				SORTED BY ABUNDANCE IN THE -280 cm SAMPLE
#OTUId	% -46 cm 16S	% -280 cm 16S		#OTUId	% -46 cm 16S	% -280 cm 16S
Bacteria;Proteobacteria;Deltaproteobacteria;Syntrophobacterales;Syntrophaceae;Desulfobacca	7.02207	0.131515		Bacteria;Proteobacteria;Deltaproteobacteria;Sva0485	0.021521	7.58766
Bacteria;Verrucomicrobia;Opitutae;Opitutales;Opitutaceae;Opitutus	6.84475	0.271321		Bacteria;Chloroflexi;Anaerolineae;Anaerolineales;Anaerolineaceae	0.881577	5.23583
Bacteria;Acidobacteria;Acidobacteria;Acidobacteriales;Acidobacteriaceae	6.28632	0.157978		Bacteria;Spirochaetes;Spirochaetes;Spirochaetales;Spirochaetaceae;Spirochaeta	1.9008	3.72841
Bacteria;Chlorobi;Ignavibacteria;Ignavibacteriales;BSV26	5.28705	1.83138		Bacteria;Nitrospirae;Nitrospira;Nitrospirales;OPB95	0.0074539	3.53212
Bacteria;Acidobacteria;Acidobacteria;DA052	5.0738	1.14369		Bacteria;Candidate_division_OD1	0.0936501	3.40923
Bacteria;Acidobacteria;Acidobacteria;KF-JG30-18	4.30185	3.20741		Bacteria;Acidobacteria;Acidobacteria;KF-JG30-18	4.30185	3.20741
Bacteria;Acidobacteria;Acidobacteria;Candidatus_Solibacter	4.20764	0.357491		Bacteria;Firmicutes;Bacilli;Bacillales;Bacillaceae;Bacillus	0.00257804	2.69613
Bacteria;Verrucomicrobia;OPB35_soil_group	3.77593	1.00305		Bacteria;Bacteroidetes;vadinHA17	0.0199518	2.6257
Bacteria;Acidobacteria;Acidobacteria;Order_Incertae_Sedis;Family_Incertae_Sedis;Bryobacter	3.09774	0.316667		Archaea;Thaumarchaeota;Miscellaneous_Crenarchaeotic_Group	0.203329	2.53049
Bacteria;Verrucomicrobia;S-BQ2-57_soil_group	2.91935	0.575469		Bacteria;Chloroflexi;vadinBA26	0.0684301	2.51177
Bacteria;Proteobacteria;Alphaproteobacteria;Rhizobiales;alphaI_cluster	2.38519	0.119708		Bacteria;Chloroflexi;GIF3	0.0119374	2.32771
Bacteria;Proteobacteria;Alphaproteobacteria;Rhizobiales;Methylocystaceae;Methylocystis	1.93953	0.0123937		Bacteria;Chloroflexi;GIF9	0.387827	2.15713
Bacteria;Spirochaetes;Spirochaetes;Spirochaetales;Spirochaetaceae;Spirochaeta	1.9008	3.72841		Bacteria;Proteobacteria;Deltaproteobacteria;Syntrophobacterales;Syntrophaceae	0.0799753	2.05333
Bacteria;Proteobacteria;Alphaproteobacteria;Rhizobiales;Xanthobacteraceae;Pseudolabrys	1.83237	0.0155759		Bacteria;Firmicutes;Clostridia;Clostridiales;Clostridiaceae;Clostridium	0.0545872	2.05107
Bacteria;Proteobacteria;Alphaproteobacteria;Rhizobiales;Methylocystaceae	1.78552	0.010677		Bacteria;TA06	0.00840665	1.83887
Bacteria;Proteobacteria;Alphaproteobacteria;Rhodospirillales;Acetobacteraceae	1.70935	0.00992333		Bacteria;Chlorobi;Ignavibacteria;Ignavibacteriales;BSV26	5.28705	1.83138
Bacteria;Proteobacteria;Alphaproteobacteria;Rhizobiales;Xanthobacteraceae	1.64709	0.0464345		Bacteria;Proteobacteria;Alphaproteobacteria;Sphingomonadales;Sphingomonadaceae;Novosphingobium	0.0203441	1.76246
Bacteria;Proteobacteria;Deltaproteobacteria;Syntrophobacterales;Syntrophaceae;Smithella	1.58381	0.413053		Bacteria;Candidate_division_OP3	0.059463	1.72084
Bacteria;Chloroflexi;KD4-96	1.52065	0.617884		Bacteria;Acidobacteria;Acidobacteria;BPC102	0.203105	1.50181
Bacteria;Proteobacteria;Deltaproteobacteria;Order_Incertae_Sedis;Syntrophorhabdaceae;Syntrophorhabdus	1.38312	0.491519		Bacteria;Chloroflexi;MSBL5	0.000168133	1.14667
Bacteria;Chlamydiae;Chlamydiae;Chlamydiales;cvE6	1.33828	0.0598331		Bacteria;Acidobacteria;Acidobacteria;DA052	5.0738	1.14369
Bacteria;Proteobacteria;Alphaproteobacteria;Rhizobiales;Beijerinckiaceae;Methylovirgula	1.25567	0.00619685		Bacteria;Verrucomicrobia;OPB35_soil_group	3.77593	1.00305
Bacteria;Acidobacteria;Acidobacteria;Acidobacteriales;Acidobacteriaceae;Candidatus_Koribacter	1.16354	0.0199723		Bacteria;Chloroflexi;Caldilineae;Caldilineales;Caldilineaceae	0.14224	0.919771
Bacteria;Proteobacteria;Deltaproteobacteria;Syntrophobacterales;Syntrophobacteraceae;Syntrophobacter	1.13837	0.237532		Bacteria;Fibrobacteres;Fibrobacteria;Fibrobacterales;B122	0.0124418	0.901641
Bacteria;Proteobacteria;Alphaproteobacteria;Rhodospirillales;DA111	1.10144	0.0247036		Bacteria;Actinobacteria;Thermoleophilia;Gaiellales;uncultured	0.525135	0.85977
Bacteria;Planctomycetes;Phycisphaerae;WD2101_soil_group	1.03122	0.0215633		Bacteria;Proteobacteria;Alphaproteobacteria;Rhizobiales;Family_Incertae_Sedis;Rhizomicrobium	0.470212	0.853657
Bacteria;Proteobacteria;Deltaproteobacteria;Bdellovibrionales;Bacteriovoracaceae	0.89032	0.166226		Bacteria;Proteobacteria;Deltaproteobacteria;Syntrophobacterales;Syntrophaceae;Syntrophus	0.109847	0.852987
Bacteria;Chloroflexi;Anaerolineae;Anaerolineales;Anaerolineaceae	0.881577	5.23583		Archaea;Euryarchaeota;Methanomicrobia;Methanosarcinales;Methanosaetaceae;Methanosaeta	0.117469	0.819114
Bacteria;Proteobacteria;Alphaproteobacteria;Rhizobiales;Hyphomicrobiaceae;Rhodoplanes	0.792467	0.00272159		Bacteria;Chloroflexi;Dehalococcoidetes;Order_Incertae_Sedis;Family_Incertae_Sedis	0.0444431	0.811703
Bacteria;Planctomycetes;Planctomycetacia;Planctomycetales;Planctomycetaceae	0.704813	0.495371		Archaea;Euryarchaeota;Halobacteria;Halobacteriales;Deep_Sea_Hydrothermal_Vent_Gp_6(DHVEG-6);Candidatus_Parvarchaeum	0.00717367	0.774396
Bacteria;TM6	0.702179	0.39216		Bacteria;Acidobacteria;Acidobacteria;AKIW659	0.203049	0.703468
Bacteria;Acidobacteria;Holophagae;Holophagales;Holophagaceae	0.614414	0.0195536		Bacteria;Candidate_division_WS3	0.00168133	0.696475
Bacteria;Proteobacteria;Alphaproteobacteria;Rhodospirillales;JG37-AG-20	0.594518	0.00741109		Bacteria;Nitrospirae;Nitrospira;Nitrospirales;0319-6A21	0.167797	0.694089
Bacteria;Acidobacteria;Acidobacteria;Acidobacteriales;Acidobacteriaceae;Telmatobacter	0.590819	0.0153665		Bacteria;Proteobacteria;Deltaproteobacteria;Desulfarculales;Desulfarculaceae	0.0156364	0.677675
Bacteria;Proteobacteria;Alphaproteobacteria;Rhizobiales;Beijerinckiaceae	0.579779	0.00749483		Bacteria;Proteobacteria;Deltaproteobacteria;Desulfobacterales;Nitrospinaceae	0.0144034	0.629901
Bacteria;Actinobacteria;Thermoleophilia;Gaiellales;uncultured	0.525135	0.85977		Bacteria;Chloroflexi;KD4-96	1.52065	0.617884
Bacteria;Acidobacteria;Holophagae;FW34	0.482205	0.161537		Bacteria;Acidobacteria;Acidobacteria;DA023	0.02281	0.597702
Bacteria;Proteobacteria;Alphaproteobacteria;Rhizobiales;Family_Incertae_Sedis;Rhizomicrobium	0.470212	0.853657		Bacteria;Verrucomicrobia;S-BQ2-57_soil_group	2.91935	0.575469
Bacteria;Chloroflexi;Anaerolineae;Anaerolineales;Anaerolineaceae;Longilinea	0.463431	0.0496166		Bacteria;Firmicutes;Bacilli;Bacillales;Paenibacillaceae;Paenibacillus	0.0261727	0.55177
Bacteria;Chlorobi;Chlorobia;Chlorobiales;SJA-28	0.434568	0.175396		Bacteria;Candidate_division_OP11	0.188533	0.4996
Bacteria;Actinobacteria;Acidimicrobiia;Acidimicrobiales;TM214	0.425713	0.0347526		Bacteria;Planctomycetes;Planctomycetacia;Planctomycetales;Planctomycetaceae	0.704813	0.495371
Bacteria;Cyanobacteria;WD272	0.418203	0.0168738		Bacteria;Proteobacteria;Deltaproteobacteria;Order_Incertae_Sedis;Syntrophorhabdaceae;Syntrophorhabdus	1.38312	0.491519
Bacteria;Chloroflexi;GIF9	0.387827	2.15713		Bacteria;Firmicutes;Clostridia;Clostridiales;Ruminococcaceae;Incertae_Sedis	0.0919687	0.46267
Bacteria;Proteobacteria;Alphaproteobacteria;Rhizobiales;Family_Incertae_Sedis;Bauldia	0.353303	0.0966792		Bacteria;Proteobacteria;Deltaproteobacteria;GR-WP33-30	0.242224	0.444037
Bacteria;Proteobacteria;Alphaproteobacteria;Rhizobiales;Bradyrhizobiaceae;Rhodoblastus	0.331166	0.0042708		Bacteria;Proteobacteria;Deltaproteobacteria;Syntrophobacterales;Syntrophaceae;Smithella	1.58381	0.413053
Bacteria;Proteobacteria;Alphaproteobacteria;Rhizobiales;Hyphomicrobiaceae;Rhodomicrobium	0.329316	0.0461832		Bacteria;Spirochaetes;Spirochaetes;Spirochaetales;Spirochaetaceae	0.00969567	0.407024
Bacteria;Planctomycetes;Phycisphaerae;CPla-3_termite_group	0.325001	0.0101327		Bacteria;Firmicutes;Bacilli;Bacillales;Planococcaceae;Lysinibacillus	0.000784621	0.393416
Bacteria;Proteobacteria;Alphaproteobacteria;Rhodospirillales;Acetobacteraceae;Acidocella	0.321694	0.000795541		Bacteria;TM6	0.702179	0.39216
Bacteria;Actinobacteria;Acidimicrobiia;Acidimicrobiales;Acidimicrobiaceae	0.299501	0.0126449		Bacteria;Proteobacteria;Deltaproteobacteria;Syntrophobacterales;Syntrophobacteraceae	0.00184946	0.385293
Bacteria;Proteobacteria;Alphaproteobacteria;Rhizobiales;Bradyrhizobiaceae;Bradyrhizobium	0.296531	0.00477325		Bacteria;Chloroflexi;JG30-KF-CM66	0.00252199	0.38119
Bacteria;Firmicutes;Clostridia;Clostridiales;Ruminococcaceae;Anaerofilum	0.293896	0.00531756		Bacteria;SM2F11	0.00874291	0.371308
Bacteria;Proteobacteria;Deltaproteobacteria;Syntrophobacterales;Syntrophaceae;Desulfomonile	0.292607	0.187078		Bacteria;Proteobacteria;Deltaproteobacteria;Desulfuromonadales;Geobacteraceae;Geobacter	0.141288	0.370178
Bacteria;Proteobacteria;Alphaproteobacteria;Rhizobiales;uncultured	0.289973	0.00188418		Bacteria;Actinobacteria;OPB41	0.00633301	0.360757
Bacteria;Nitrospirae;Nitrospira;Nitrospirales;4-29	0.26083	0.259974		Bacteria;Bacteroidetes;SB-5	0.0135067	0.35837
Bacteria;Bacteroidetes;Bacteroidia;Bacteroidales;Prevotellaceae;Prevotella	0.26027	0.233428		Bacteria;Acidobacteria;Acidobacteria;Candidatus_Solibacter	4.20764	0.357491
Bacteria;Proteobacteria;Alphaproteobacteria;Rhodospirillales;Rhodospirillaceae;Azospirillum	0.246315	0.00544317		Bacteria;Proteobacteria;Deltaproteobacteria;Myxococcales;Haliangiaceae;Haliangium	0.0969006	0.355984
Bacteria;Proteobacteria;Deltaproteobacteria;GR-WP33-30	0.242224	0.444037		Bacteria;Bacteroidetes;Sphingobacteriia;Sphingobacteriales;WCHB1-69	0.221543	0.354853
Bacteria;Cyanobacteria;MLE1-12	0.222216	0.00418706		Bacteria;Bacteroidetes;Class_Incertae_Sedis;Order_Incertae_Sedis;Family_Incertae_Sedis;Prolixibacter	0.000168133	0.350708
Bacteria;Bacteroidetes;Sphingobacteriia;Sphingobacteriales;WCHB1-69	0.221543	0.354853		Bacteria;Chloroflexi;Sh765B-AG-111	0.000896709	0.350624
Bacteria;Proteobacteria;Alphaproteobacteria;Rhizobiales;Beijerinckiaceae;Methylocella	0.21706	0.000628059		Archaea;Euryarchaeota;Halobacteria;Halobacteriales;Deep_Sea_Euryarchaeotic_Group(DSEG)	0.000616488	0.345558
Bacteria;Proteobacteria;Gammaproteobacteria;Legionellales;Coxiellaceae;Aquicella	0.209438	0.0935807		Bacteria;Armatimonadetes	0.106316	0.334462
Archaea;Thaumarchaeota;Miscellaneous_Crenarchaeotic_Group	0.203329	2.53049		Bacteria;Firmicutes;Clostridia;Clostridiales;Clostridiaceae	0.0234265	0.324497
Bacteria;Acidobacteria;Acidobacteria;BPC102	0.203105	1.50181		Bacteria;Firmicutes;Clostridia;Clostridiales;Ruminococcaceae	0.116124	0.32299
Bacteria;Acidobacteria;Acidobacteria;AKIW659	0.203049	0.703468		Bacteria;Spirochaetes;Spirochaetes;Spirochaetales;Leptospiraceae	0.00375497	0.320352
Bacteria;Nitrospirae;Nitrospira;Nitrospirales;Nitrospiraceae	0.197164	0.3062		Bacteria;Acidobacteria;Acidobacteria;Order_Incertae_Sedis;Family_Incertae_Sedis;Bryobacter	3.09774	0.316667
Bacteria;Candidate_division_OP11	0.188533	0.4996		Bacteria;Nitrospirae;Nitrospira;Nitrospirales;Nitrospiraceae	0.197164	0.3062
Bacteria;Acidobacteria;Acidobacteria;GOUTB8	0.187861	0.0774606		Archaea;Euryarchaeota;Methanomicrobia;Methanomicrobiales;Methanomicrobiaceae	0	0.299835
Bacteria;Acidobacteria;Acidobacteria;SJA-149	0.18192	0.0342083		Bacteria;Deferribacteres;Deferribacteres;Deferribacterales;LCP-89	0.00498794	0.298202
Bacteria;Chlamydiae;Chlamydiae;Chlamydiales;Parachlamydiaceae;Neochlamydia	0.174298	0.00741109		Bacteria;Acidobacteria;Acidobacteria;32-21	0.010144	0.278021
Bacteria;Nitrospirae;Nitrospira;Nitrospirales;0319-6A21	0.167797	0.694089		Bacteria;Verrucomicrobia;Opitutae;Opitutales;Opitutaceae;Opitutus	6.84475	0.271321
Bacteria;Verrucomicrobia;OPB35_soil_group;Pedosphaera	0.163033	0.00422893		Bacteria;Nitrospirae;Nitrospira;Nitrospirales;4-29	0.26083	0.259974
Bacteria;Proteobacteria;Alphaproteobacteria;Sphingomonadales;Sphingomonadaceae;Blastomonas	0.146948	0.00288907		Bacteria;BD1-5	0.0119374	0.238746
Bacteria;Chloroflexi;Caldilineae;Caldilineales;Caldilineaceae	0.14224	0.919771		Bacteria;Proteobacteria;Deltaproteobacteria;Myxococcales;Cystobacterineae	0.0272936	0.238537
Bacteria;Proteobacteria;Gammaproteobacteria;Xanthomonadales;Sinobacteraceae	0.141512	0.0114307		Bacteria;Proteobacteria;Deltaproteobacteria;Syntrophobacterales;Syntrophobacteraceae;Syntrophobacter	1.13837	0.237532
Bacteria;Proteobacteria;Deltaproteobacteria;Desulfuromonadales;Geobacteraceae;Geobacter	0.141288	0.370178		Bacteria;Bacteroidetes;Bacteroidia;Bacteroidales;Prevotellaceae;Prevotella	0.26027	0.233428
Archaea;Euryarchaeota;Methanomicrobia;Methanocellales;Methanocellaceae;Methanocella	0.133498	0.00347526		Bacteria;Firmicutes;Clostridia;Clostridiales;Lachnospiraceae	0.0216892	0.231837
Bacteria;Proteobacteria;Betaproteobacteria;Rhodocyclales;Rhodocyclaceae;Azospira	0.125595	0.101369		Bacteria;Proteobacteria;Deltaproteobacteria;Sh765B-TzT-29	0.0286947	0.22698
Bacteria;Proteobacteria;Gammaproteobacteria;Legionellales;Coxiellaceae;Coxiella	0.124587	0.14169		Bacteria;Deinococcus-Thermus;Deinococci;KD3-62	0.0560443	0.226185
Bacteria;Verrucomicrobia;Spartobacteria;Chthoniobacterales;Chthoniobacteraceae;Chthoniobacter	0.124362	0.00607123		Bacteria;Firmicutes;Clostridia;Clostridiales;Veillonellaceae	0.119262	0.20973
Bacteria;Firmicutes;Clostridia;Clostridiales;Veillonellaceae;Pelosinus	0.122065	0.100531		Bacteria;Firmicutes;Clostridia;Clostridiales;Lachnospiraceae;Incertae_Sedis	0.0205683	0.209227
Bacteria;Firmicutes;Clostridia;Clostridiales;Veillonellaceae	0.119262	0.20973		Bacteria;Planctomycetes;Pla4_lineage	0.0039231	0.207846
Bacteria;Proteobacteria;Deltaproteobacteria;Myxococcales;Nannocystineae	0.118926	0.144621		Bacteria;Candidate_division_WS6	0.000896709	0.207636
Archaea;Euryarchaeota;Methanomicrobia;Methanosarcinales;Methanosaetaceae;Methanosaeta	0.117469	0.819114		Bacteria;GOUTA4	0.00386706	0.199932
Bacteria;Firmicutes;Clostridia;Clostridiales;Ruminococcaceae	0.116124	0.32299		Bacteria;Elusimicrobia;Elusimicrobia;Lineage_IV	0.00369893	0.198634
Bacteria;Chlamydiae;Chlamydiae;Chlamydiales;Simkaniaceae;Candidatus_Rhabdochlamydia	0.112537	0.00406145		Bacteria;Chloroflexi;FW22	0.0276859	0.192688
Bacteria;Firmicutes;Clostridia;Clostridiales;OPB54	0.11108	0.097056		Bacteria;Chloroflexi;FS117-23B-02	0.000448355	0.18892
Bacteria;Proteobacteria;Deltaproteobacteria;Syntrophobacterales;Syntrophaceae;Syntrophus	0.109847	0.852987		Archaea;Euryarchaeota;Halobacteria;Halobacteriales;Miscellaneous_Euryarchaeotic_Group(MEG)	0.000224177	0.188418
Bacteria;Gemmatimonadetes;Gemmatimonadetes;Gemmatimonadales;Gemmatimonadaceae	0.107213	0.119415		Bacteria;Proteobacteria;Deltaproteobacteria;Syntrophobacterales;Syntrophaceae;Desulfomonile	0.292607	0.187078
Bacteria;Armatimonadetes	0.106316	0.334462		Bacteria;Candidate_division_BRC1	0.0319453	0.183016
Archaea;Thaumarchaeota;terrestrial_group	0.103402	0.00209353		Bacteria;Chloroflexi;S085	0.00397915	0.180797
Bacteria;Proteobacteria;Deltaproteobacteria;Myxococcales;Haliangiaceae;Haliangium	0.0969006	0.355984		Archaea;Euryarchaeota;Halobacteria;Halobacteriales;Deep_Sea_Hydrothermal_Vent_Gp_6(DHVEG-6)	0	0.180546
Bacteria;Proteobacteria;Deltaproteobacteria;Myxococcales;Cystobacteraceae;Anaeromyxobacter	0.0944907	0.0686677		Bacteria;Chlorobi;Chlorobia;Chlorobiales;SJA-28	0.434568	0.175396
Bacteria;Candidate_division_OD1	0.0936501	3.40923		Bacteria;Bacteroidetes;Cytophagia;Cytophagales;Cytophagaceae;Meniscus	0	0.170916
Bacteria;Acidobacteria;Acidobacteria;B139	0.0920248	0.00297281		Bacteria;Elusimicrobia;Elusimicrobia;Lineage_IIc	0.000952754	0.169032
Bacteria;Firmicutes;Clostridia;Clostridiales;Ruminococcaceae;Incertae_Sedis	0.0919687	0.46267		Bacteria;Proteobacteria;Deltaproteobacteria;Bdellovibrionales;Bacteriovoracaceae	0.89032	0.166226
Bacteria;Proteobacteria;Alphaproteobacteria;Rhodospirillales;Rhodospirillaceae;Skermanella	0.0909039	0.00527569		Bacteria;Firmicutes;Bacilli;Bacillales;Planococcaceae	0	0.165431
Bacteria;Chlamydiae;Chlamydiae;Chlamydiales;Parachlamydiaceae;Candidatus_Protochlamydia	0.0828335	0.00849973		Bacteria;Acidobacteria;Holophagae;FW34	0.482205	0.161537
Bacteria;Proteobacteria;Deltaproteobacteria;Syntrophobacterales;Syntrophaceae	0.0799753	2.05333		Bacteria;Planctomycetes;Planctomycetacia;Planctomycetales;Planctomycetaceae;Pir1_lineage	0.0262287	0.16116
Bacteria;Armatimonadetes;Chthonomonadetes;Chthonomonadales;Chthonomonadaceae;Chthonomonas	0.0794148	0.00435454		Bacteria;Acidobacteria;Acidobacteria;Acidobacteriales;Acidobacteriaceae	6.28632	0.157978
Bacteria;Firmicutes;Clostridia;Clostridiales;uncultured	0.0787983	0.0256667		Bacteria;Spirochaetes;Spirochaetes;Spirochaetales;Brevinemataceae;Brevinema	0.00650114	0.152325
Bacteria;Proteobacteria;Gammaproteobacteria;NKB5	0.0782379	0.0190511		Bacteria;Chloroflexi;TK10	0.00846269	0.15019
Bacteria;Proteobacteria;Alphaproteobacteria;Rhizobiales;Rhizobiaceae;Rhizobium	0.0773972	0.00309842		Bacteria;NPL-UPA2	0.00347475	0.147301
Bacteria;Proteobacteria;Alphaproteobacteria;Rhodospirillales;Rhodospirillaceae;Defluviicoccus	0.0766126	0.00410332		Bacteria;Bacteroidetes;BD2-2	0.0289189	0.146714
Bacteria;Proteobacteria;TA18	0.0697191	0.0324916		Bacteria;Proteobacteria;Deltaproteobacteria;Myxococcales;Nannocystineae	0.118926	0.144621
Bacteria;Proteobacteria;Alphaproteobacteria;Rickettsiales;Holosporaceae;Holospora	0.0688224	0.00385209		Archaea;Euryarchaeota;Methanomicrobia;Methanomicrobiales;Methanoregulaceae;Methanoregula	0.00930336	0.144328
Bacteria;Chloroflexi;vadinBA26	0.0684301	2.51177		Archaea;Euryarchaeota;Methanomicrobia;Methanomicrobiales;Rice_Cluster_II	0	0.14303
Bacteria;Chloroflexi;Dehalococcoidetes;Order_Incertae_Sedis;Family_Incertae_Sedis;Dehalogenimonas	0.0653477	0.00586188		Bacteria;Proteobacteria;Gammaproteobacteria;Legionellales;Coxiellaceae;Coxiella	0.124587	0.14169
Bacteria;Acidobacteria;Holophagae;Holophagales;Holophagaceae;Geothrix	0.0646191	0.00163295		Bacteria;Planctomycetes;vadinHA49	0.000336266	0.13654
Bacteria;Proteobacteria;Alphaproteobacteria;Rhizobiales;Bradyrhizobiaceae;Bosea	0.0629938	0.00133986		Bacteria;Proteobacteria;Deltaproteobacteria;43F-1404R	0.00437146	0.135493
Bacteria;Chlamydiae;Chlamydiae;Chlamydiales;Simkaniaceae	0.0626015	0.0565671		Bacteria;Proteobacteria;Deltaproteobacteria;Bdellovibrionales;Bdellovibrionaceae;Bdellovibrio	0.0093594	0.134279
Bacteria;Proteobacteria;Alphaproteobacteria;Rhizobiales;Methylocystaceae;Methylosinus	0.0626015	0.00196792		Bacteria;Proteobacteria;Deltaproteobacteria;Syntrophobacterales;Syntrophaceae;Desulfobacca	7.02207	0.131515
Bacteria;Acidobacteria;Holophagae;SJA-36	0.0610323	0.00154921		Bacteria;Deferribacteres;Deferribacteres;Deferribacterales;Family_Incertae_Sedis;Caldithrix	0.00980776	0.129924
Bacteria;Proteobacteria;Alphaproteobacteria;Rhodospirillales;Rhodospirillaceae	0.060696	0.0775024		Archaea;Euryarchaeota;Thermoplasmata;Thermoplasmatales;Marine_Benthic_Group_D_and_DHVEG-1	0	0.123602
Bacteria;Proteobacteria;Deltaproteobacteria;Desulfobacterales;Desulfobulbaceae;Desulfobulbus	0.0603597	0.0407819		Bacteria;Proteobacteria;Alphaproteobacteria;Rhizobiales;alphaI_cluster	2.38519	0.119708
Bacteria;Candidate_division_OP3	0.059463	1.72084		Bacteria;Gemmatimonadetes;Gemmatimonadetes;Gemmatimonadales;Gemmatimonadaceae	0.107213	0.119415
Bacteria;Proteobacteria;Alphaproteobacteria;Rhizobiales;Hyphomicrobiaceae;Hyphomicrobium	0.0584542	0.0275927		Bacteria;Firmicutes;Bacilli;Bacillales;Planococcaceae;Solibacillus	0.000224177	0.117447
Bacteria;Proteobacteria;Deltaproteobacteria;Myxococcales;0319-6G20	0.0573333	0.032366		Bacteria;Spirochaetes;Spirochaetes;Kazan-3B-09	0.000112089	0.108612
Bacteria;Proteobacteria;Alphaproteobacteria;Rhodospirillales;wr0007	0.0564927	0.0187161		Bacteria;Proteobacteria;Deltaproteobacteria;SAR324_clade(Marine_group_B)	0.00347475	0.104593
Bacteria;Bacteroidetes;Bacteroidia;Bacteroidales;Rikenellaceae;RC9_gut_group	0.0564366	0.101411		Bacteria;Planctomycetes;Phycisphaerae;mle1-8	0.000112089	0.103965
Bacteria;Deinococcus-Thermus;Deinococci;KD3-62	0.0560443	0.226185		Bacteria;Firmicutes;Clostridia;Clostridiales;Christensenellaceae	0.0224177	0.102415
Bacteria;Firmicutes;Clostridia;Clostridiales;Clostridiaceae;Clostridium	0.0545872	2.05107		Bacteria;Acidobacteria;Holophagae;TPD-58	0.000728576	0.101955
Bacteria;Acidobacteria;Acidobacteria;Elev-16S-573	0.0524575	0.00833224		Bacteria;Bacteroidetes;Bacteroidia;Bacteroidales;Rikenellaceae;RC9_gut_group	0.0564366	0.101411
Bacteria;Proteobacteria;Alphaproteobacteria;Rhizobiales;Beijerinckiaceae;Methylocapsa	0.0522894	0.000209353		Bacteria;Proteobacteria;Betaproteobacteria;Rhodocyclales;Rhodocyclaceae;Azospira	0.125595	0.101369
Bacteria;Proteobacteria;Alphaproteobacteria;Rhizobiales	0.051897	0.000586188		Bacteria;Firmicutes;Clostridia;Clostridiales;Veillonellaceae;Pelosinus	0.122065	0.100531
Bacteria;Proteobacteria;Alphaproteobacteria;Rhizobiales;Methylobacteriaceae;Methylobacterium	0.0496553	0.00305655		Bacteria;Chloroflexi;Napoli-4B-65	0.0183825	0.0982284
Bacteria;Bacteroidetes;Bacteroidia;Bacteroidales;Prevotellaceae	0.0484223	0.0352969		Bacteria;Acidobacteria;RB25	0.0287507	0.0980609
Bacteria;Cyanobacteria;Chloroplast;Chloroplast;Chloroplast;Chloroplast	0.0474135	0.0807265		Bacteria;Firmicutes;Clostridia;Clostridiales;OPB54	0.11108	0.097056
Bacteria;Proteobacteria;Alphaproteobacteria;Rhodospirillales;Acetobacteraceae;Rhodopila	0.0461805	0.00205166		Bacteria;Proteobacteria;Alphaproteobacteria;Rhizobiales;Family_Incertae_Sedis;Bauldia	0.353303	0.0966792
Bacteria;Proteobacteria;Deltaproteobacteria;Myxococcales;Polyangiaceae;Sorangium	0.0448915	0.0160364		Bacteria;Candidate_division_OP9	0.00683741	0.094795
Bacteria;Chloroflexi;Dehalococcoidetes;Order_Incertae_Sedis;Family_Incertae_Sedis	0.0444431	0.811703		Bacteria;Firmicutes;Bacilli;Bacillales;Planococcaceae;Sporosarcina	0	0.09446
Bacteria;Verrucomicrobia;Spartobacteria;Chthoniobacterales;FukuN18_freshwater_group	0.0420893	0.00318216		Bacteria;Bacteroidetes;BSV13	0.00117693	0.0939994
Bacteria;Proteobacteria;Alphaproteobacteria;Rhizobiales;BCf3-20	0.041697	0.000669929		Bacteria;Proteobacteria;Gammaproteobacteria;Legionellales;Coxiellaceae;Aquicella	0.209438	0.0935807
Bacteria;Proteobacteria;Alphaproteobacteria;Caulobacterales;Caulobacteraceae	0.0405761	0.00305655		Bacteria;Firmicutes;Clostridia;Clostridiales;Peptostreptococcaceae;Incertae_Sedis	0.00498794	0.0884725
Bacteria;Proteobacteria;Alphaproteobacteria;Rickettsiales;mitochondria	0.0402398	0.0526313		Bacteria;Planctomycetes;Phycisphaerae;MSBL9	0.000336266	0.086044
Bacteria;Proteobacteria;Gammaproteobacteria;Legionellales;Legionellaceae;Legionella	0.0399596	0.000921153		Bacteria;Armatimonadetes;Chthonomonadetes;Chthonomonadales	0.022754	0.0851229
Bacteria;Bacteroidetes;Sphingobacteriia;Sphingobacteriales;Chitinophagaceae	0.0389508	0.0377254		Bacteria;Planctomycetes;Phycisphaerae;Phycisphaerales;AKAU3564_sediment_group	0.00941545	0.0849973
Bacteria;Proteobacteria;Alphaproteobacteria;Rhizobiales;Bradyrhizobiaceae;Afipia	0.0383343	0.00159108		Bacteria;Firmicutes;Bacilli;Bacillales;Planococcaceae;Incertae_Sedis	5.60443e-05	0.0845367
Bacteria;Proteobacteria;SK259	0.0380541	0.00255411		Bacteria;Elusimicrobia;Elusimicrobia;Lineage_I_(Endomicrobia)	0.00140111	0.0834062
Bacteria;Proteobacteria;Betaproteobacteria;Rhodocyclales;Rhodocyclaceae	0.0372695	0.00351713		Bacteria;Cyanobacteria;Chloroplast;Chloroplast;Chloroplast;Chloroplast	0.0474135	0.0807265
Bacteria;Firmicutes;Clostridia;Clostridiales;Peptococcaceae;Desulfosporosinus	0.0364288	0.0267972		Bacteria;Planctomycetes;Planctomycetacia;Planctomycetales;Planctomycetaceae;Pir4_lineage	0.0285826	0.0800565
Bacteria;Proteobacteria;Alphaproteobacteria;Rhizobiales;Rhodobiaceae;Parvibaculum	0.0363167	0.00376835		Bacteria;Planctomycetes;OM190	0.00235386	0.0778793
Bacteria;Proteobacteria;Alphaproteobacteria;Rhizobiales;KF-JG30-B3	0.035364	0.00129799		Bacteria;Proteobacteria;Alphaproteobacteria;Rhodospirillales;Rhodospirillaceae	0.060696	0.0775024
Bacteria;Proteobacteria;Alphaproteobacteria;Rhizobiales;Bradyrhizobiaceae	0.0347475	0.000837412		Bacteria;Acidobacteria;Acidobacteria;GOUTB8	0.187861	0.0774606
Bacteria;Bacteroidetes;Bacteroidia;Bacteroidales;Bacteroidaceae;Bacteroides	0.0333464	0.0309842		Bacteria;Cyanobacteria;SHA-109	0.012666	0.0774187
Bacteria;Bacteroidetes;Bacteroidia;Bacteroidales;S24-7	0.0330662	0.0395258		Bacteria;Bacteroidetes;WCHB1-32	0.00039231	0.0767906
Bacteria;Candidate_division_BRC1	0.0319453	0.183016		Bacteria;Cyanobacteria;ML635J-21	0.00526817	0.0743621
Bacteria;Proteobacteria;Gammaproteobacteria;Legionellales;Coxiellaceae	0.0296474	0.000376835		Bacteria;Proteobacteria;Deltaproteobacteria;Desulfobacterales;Desulfobacteraceae	0.00711763	0.0706775
Bacteria;Chlorobi;Chlorobia;Chlorobiales;OPB56	0.0295914	0.0467276		Bacteria;Acidobacteria;Holophagae;43F-1404R	0.00140111	0.0694214
Bacteria;Bacteroidetes;BD2-2	0.0289189	0.146714		Bacteria;Proteobacteria;Deltaproteobacteria;Myxococcales;Cystobacteraceae;Anaeromyxobacter	0.0944907	0.0686677
Bacteria;Acidobacteria;RB25	0.0287507	0.0980609		Archaea;Euryarchaeota;Thermoplasmata;Thermoplasmatales;Terrestrial_Miscellaneous_Gp(TMEG)	0.00106484	0.0670767
Bacteria;Proteobacteria;Deltaproteobacteria;Sh765B-TzT-29	0.0286947	0.22698		Bacteria;Firmicutes;Clostridia;Clostridiales;Ruminococcaceae;Fastidiosipila	0.0044275	0.0641876
Bacteria;Planctomycetes;Planctomycetacia;Planctomycetales;Planctomycetaceae;Pir4_lineage	0.0285826	0.0800565		Bacteria;Bacteroidetes;Bacteroidia;Bacteroidales;Porphyromonadaceae;Paludibacter	0.0128342	0.0639782
Bacteria;Proteobacteria;Alphaproteobacteria;Sphingomonadales;Sphingomonadaceae;Sphingomonas	0.0285266	0.00703426		Bacteria;Chlorobi;Ignavibacteria;Ignavibacteriales;BSV40	5.60443e-05	0.0628896
Bacteria;Proteobacteria;Alphaproteobacteria;Rhizobiales;Methylobacteriaceae;Microvirga	0.0284705	0.000376835		Bacteria;Actinobacteria;Coriobacteriia;Coriobacteriales;Coriobacteriaceae	0.0198397	0.0602518
Bacteria;Bacteroidetes;Sphingobacteriia;Sphingobacteriales;Chitinophagaceae;Ferruginibacter	0.0280782	0.00159108		Bacteria;Elusimicrobia;Elusimicrobia;Lineage_IIa	0.00739785	0.060168
Bacteria;Chloroflexi;FW22	0.0276859	0.192688		Bacteria;Chlamydiae;Chlamydiae;Chlamydiales;cvE6	1.33828	0.0598331
Bacteria;Proteobacteria;Alphaproteobacteria;Rhodospirillales;Rhodospirillaceae;Inquilinus	0.0274057	0.000586188		Bacteria;Acidobacteria;Acidobacteria;JH-WHS99	0.011377	0.0583257
Bacteria;Proteobacteria;Deltaproteobacteria;Myxococcales;Cystobacterineae	0.0272936	0.238537		Bacteria;Lentisphaerae;Lentisphaeria;WCHB1-41	0.00117693	0.0580326
Bacteria;Proteobacteria;Gammaproteobacteria;Methylococcales;Methylococcaceae;Methylocaldum	0.0272936	0.00175856		Bacteria;Firmicutes;Bacilli;Bacillales;Planococcaceae;Planomicrobium	0.000112089	0.0579907
Bacteria;Proteobacteria;Alphaproteobacteria;Rhizobiales;Methylobacteriaceae	0.026565	0.00117238		Bacteria;Chlamydiae;Chlamydiae;Chlamydiales;Simkaniaceae	0.0626015	0.0565671
Bacteria;Planctomycetes;Planctomycetacia;Planctomycetales;Planctomycetaceae;Pir1_lineage	0.0262287	0.16116		Bacteria;Planctomycetes;Phycisphaerae;Pla1_lineage	0.000448355	0.055646
Bacteria;Firmicutes;Bacilli;Bacillales;Paenibacillaceae;Paenibacillus	0.0261727	0.55177		Bacteria;Spirochaetes;Spirochaetes;Spirochaetales;Spirochaetaceae;Treponema	0.0059407	0.0554366
Bacteria;Proteobacteria;Deltaproteobacteria;Desulfobacterales;Desulfobulbaceae;SEEP-SRB2	0.0260606	0.00808102		Bacteria;Proteobacteria;Deltaproteobacteria;Desulfobacterales;Desulfobulbaceae;Desulfurivibrio	0.0109847	0.0546411
Bacteria;Planctomycetes;Planctomycetacia;Planctomycetales;Planctomycetaceae;Planctomyces	0.0259485	0.0320729		Bacteria;Proteobacteria;Alphaproteobacteria;Rickettsiales;mitochondria	0.0402398	0.0526313
Bacteria;Nitrospirae;Nitrospira;Nitrospirales;Nitrospiraceae;Nitrospira	0.0257243	0.0390652		Bacteria;Firmicutes;Bacilli;Bacillales;Planococcaceae;Paenisporosarcina	0	0.0524638
Bacteria;Bacteroidetes;Bacteroidia;Bacteroidales;BS11_gut_group	0.0255562	0.0523382		Bacteria;Bacteroidetes;Bacteroidia;Bacteroidales;BS11_gut_group	0.0255562	0.0523382
Bacteria;Lentisphaerae;Lentisphaeria;Victivallales;Victivallaceae;Victivallis	0.0247155	0.0105514		Bacteria;Fusobacteria;Fusobacteria;MSBL6	0.0015132	0.0519195
Bacteria;Proteobacteria;Deltaproteobacteria;Myxococcales;Polyangiaceae;Byssovorax	0.024043	0.00485699		Bacteria;Proteobacteria;Deltaproteobacteria;Myxococcales;Sorangiineae	0.00605279	0.0512496
Bacteria;Chloroflexi;Anaerolineae;Anaerolineales;Anaerolineaceae;Leptolinea	0.0234265	0.0260016		Bacteria;Acidobacteria;Acidobacteria	0.00420332	0.0502028
Bacteria;Firmicutes;Clostridia;Clostridiales;Clostridiaceae	0.0234265	0.324497		Bacteria;Chloroflexi;Anaerolineae;Anaerolineales;Anaerolineaceae;Longilinea	0.463431	0.0496166
Bacteria;Acidobacteria;Acidobacteria;DA023	0.02281	0.597702		Bacteria;Firmicutes;Bacilli;Bacillales;Alicyclobacillaceae;Tumebacillus	0.00134506	0.0490723
Bacteria;Armatimonadetes;Chthonomonadetes;Chthonomonadales	0.022754	0.0851229		Bacteria;Firmicutes;Bacilli;Bacillales;Bacillaceae;Oceanobacillus	0	0.0486955
Bacteria;Proteobacteria;Betaproteobacteria;Nitrosomonadales;Nitrosomonadaceae	0.022754	0.00582001		Bacteria;Planctomycetes;Pla3_lineage	0.00039231	0.0471881
Bacteria;Firmicutes;Clostridia;Clostridiales;Christensenellaceae	0.0224177	0.102415		Bacteria;Chlorobi;Chlorobia;Chlorobiales;OPB56	0.0295914	0.0467276
Bacteria;Firmicutes;Clostridia;Clostridiales;Lachnospiraceae	0.0216892	0.231837		Bacteria;Proteobacteria;Alphaproteobacteria;Rhizobiales;Xanthobacteraceae	1.64709	0.0464345
Bacteria;Proteobacteria;Deltaproteobacteria;Sva0485	0.021521	7.58766		Bacteria;Acidobacteria;Holophagae;NKB17	0.00420332	0.0463089
Archaea;Thaumarchaeota;South_African_Gold_Mine_Gp_1(SAGMCG-1)	0.0214089	0		Bacteria;Proteobacteria;Alphaproteobacteria;Rhizobiales;Hyphomicrobiaceae;Rhodomicrobium	0.329316	0.0461832
Bacteria;Verrucomicrobia;Spartobacteria;Chthoniobacterales;LD29	0.0209606	0.00180043		Bacteria;Chloroflexi;SHA-26	0.00358684	0.0458064
Bacteria;Actinobacteria;Thermoleophilia;Solirubrobacterales;TM146	0.0208485	0.00318216		Bacteria;Bacteroidetes;SB-1	0.00117693	0.0447596
Bacteria;Firmicutes;Clostridia;Clostridiales;Lachnospiraceae;Incertae_Sedis	0.0205683	0.209227		Bacteria;Proteobacteria;Deltaproteobacteria;Myxococcales;Sorangiineae;Sandaracinaceae	0.0121056	0.0437966
Bacteria;Proteobacteria;Alphaproteobacteria;Sphingomonadales;Sphingomonadaceae;Novosphingobium	0.0203441	1.76246		Bacteria;Candidate_division_TM7	0.0130023	0.0424568
Bacteria;Proteobacteria;Deltaproteobacteria;Desulfovibrionales;Desulfovibrionaceae;Desulfovibrio	0.020288	0.036888		Bacteria;Firmicutes;Bacilli;Bacillales;Paenibacillaceae;Cohnella	0.000896709	0.0421218
Bacteria;Bacteroidetes;vadinHA17	0.0199518	2.6257		Bacteria;Verrucomicrobia;Candidatus_Methylacidiphilum	0.00689345	0.0412425
Bacteria;Actinobacteria;Coriobacteriia;Coriobacteriales;Coriobacteriaceae	0.0198397	0.0602518		Bacteria;Elusimicrobia;Elusimicrobia;MVP-88	0.000784621	0.0409913
Bacteria;Chlamydiae;Chlamydiae;Chlamydiales;Parachlamydiaceae;Candidatus_Metachlamydia	0.0197836	0.0007118		Bacteria;Proteobacteria;Deltaproteobacteria;Desulfobacterales;Desulfobulbaceae;Desulfobulbus	0.0603597	0.0407819
Bacteria;Proteobacteria;Alphaproteobacteria;Rhizobiales;Hyphomicrobiaceae;Devosia	0.0196155	0.00276346		Bacteria;Firmicutes;Bacilli;Bacillales;Family_XII_Incertae_Sedis;Incertae_Sedis	0.000112089	0.040447
Bacteria;Acidobacteria;Acidobacteria;JG37-AG-116	0.0193913	0.00242849		Bacteria;Proteobacteria;Deltaproteobacteria;Myxococcales;VHS-B3-70	0.00269013	0.0399864
Bacteria;Proteobacteria;Alphaproteobacteria;Rhizobiales;1174-901-12	0.0192792	0.00301468		Bacteria;Bacteroidetes;Bacteroidia;Bacteroidales;S24-7	0.0330662	0.0395258
Bacteria;Armatimonadetes;Armatimonadia;Armatimonadales	0.0192232	0.0257923		Bacteria;Acidobacteria;Acidobacteria;S035	0.000448355	0.0394002
Bacteria;Firmicutes;Bacilli;Bacillales;Pasteuriaceae;Pasteuria	0.0191672	0.00376835		Bacteria;Nitrospirae;Nitrospira;Nitrospirales;Nitrospiraceae;Nitrospira	0.0257243	0.0390652
Bacteria;Fusobacteria;Fusobacteria;SHA-35	0.018999	0.0199723		Bacteria;JL-ETNP-Z39	0.00358684	0.0384791
Bacteria;Bacteroidetes;Flavobacteria;Flavobacteriales;NS9_marine_group	0.0187188	0.00577814		Bacteria;Proteobacteria;Deltaproteobacteria;Desulfobacterales;Desulfobacteraceae;SEEP-SRB1	0.00319453	0.0382278
Bacteria;Planctomycetes;Planctomycetacia;Planctomycetales;Planctomycetaceae;Isosphaera	0.0186628	0.00372648		Bacteria;Firmicutes;Bacilli;Bacillales;Bacillaceae;Anoxybacillus	0.000280222	0.0381022
Bacteria;Proteobacteria;Deltaproteobacteria;Bdellovibrionales;Bdellovibrionaceae;OM27_clade	0.0184946	0.028472		Bacteria;Bacteroidetes;Sphingobacteriia;Sphingobacteriales;Chitinophagaceae	0.0389508	0.0377254
Bacteria;Chloroflexi;Napoli-4B-65	0.0183825	0.0982284		Archaea;Thaumarchaeota;Group_C3	0	0.0372229
Bacteria;Proteobacteria;Alphaproteobacteria;Rhodospirillales;Acetobacteraceae;Gluconacetobacter	0.0182704	0.000209353		Bacteria;Proteobacteria;Deltaproteobacteria;Desulfovibrionales;Desulfovibrionaceae;Desulfovibrio	0.020288	0.036888
Bacteria;Proteobacteria;Alphaproteobacteria;Rhodospirillales;Acetobacteraceae;Acidisphaera	0.0179342	0.000125612		Bacteria;Firmicutes;Bacilli;Bacillales;Family_XII_Incertae_Sedis	0	0.0363437
Bacteria;Proteobacteria;Alphaproteobacteria;Rhizobiales;Xanthobacteraceae;Labrys	0.0173177	0.000418706		Bacteria;Firmicutes;Clostridia;Clostridiales;Syntrophomonadaceae	0.00162529	0.0358831
Bacteria;Proteobacteria;Betaproteobacteria;Nitrosomonadales;Gallionellaceae;Gallionella	0.0168133	0.00117238		Bacteria;Firmicutes;Bacilli;Bacillales;Paenibacillaceae	0.000280222	0.0357993
Bacteria;Proteobacteria;Alphaproteobacteria;Rhodospirillales;Acetobacteraceae;Acidiphilium	0.0161968	0.000460576		Bacteria;Bacteroidetes;Bacteroidia;Bacteroidales;Prevotellaceae	0.0484223	0.0352969
Bacteria;Proteobacteria;Alphaproteobacteria;Rhizobiales;Methylobacteriaceae;Meganema	0.0160847	0.0159108		Bacteria;Actinobacteria;Acidimicrobiia;Acidimicrobiales;TM214	0.425713	0.0347526
Bacteria;Acidobacteria;Acidobacteria;Acidobacteriales;Acidobacteriaceae;Acidobacterium	0.0159166	0.00322403		Bacteria;Acidobacteria;Acidobacteria;SJA-149	0.18192	0.0342083
Bacteria;Acidobacteria;Holophagae;32-20	0.0159166	0.00234475		Bacteria;Proteobacteria;Deltaproteobacteria;Desulfobacterales;Nitrospinaceae;Nitrospina	0.0117693	0.0335383
Bacteria;Actinobacteria;Thermoleophilia;Gaiellales;Gaiellaceae;Gaiella	0.0156364	0.0092534		Bacteria;Spirochaetes;Spirochaetes;Spirochaetales;Spirochaetaceae;M2PT2-76_termite_group	0.000112089	0.0325753
Bacteria;Proteobacteria;Deltaproteobacteria;Desulfarculales;Desulfarculaceae	0.0156364	0.677675		Bacteria;Proteobacteria;TA18	0.0697191	0.0324916
Bacteria;Proteobacteria;Alphaproteobacteria;Caulobacterales;Caulobacteraceae;Brevundimonas	0.0155803	0.00230288		Bacteria;Proteobacteria;Deltaproteobacteria;Myxococcales;0319-6G20	0.0573333	0.032366
Bacteria;Proteobacteria;Alphaproteobacteria;DB1-14	0.0153001	0.0100071		Bacteria;Planctomycetes;Planctomycetacia;Planctomycetales;Planctomycetaceae;Planctomyces	0.0259485	0.0320729
Bacteria;Firmicutes;Clostridia;Clostridiales;Veillonellaceae;Sporomusa	0.0152441	0.028137		Bacteria;Bacteroidetes;Bacteroidia;Bacteroidales;Bacteroidaceae;Bacteroides	0.0333464	0.0309842
Bacteria;Acidobacteria;Acidobacteria;PAUC26f	0.015188	0.020391		Bacteria;Firmicutes;Clostridia;Clostridiales;Peptostreptococcaceae	0.000728576	0.0306074
Bacteria;Chloroflexi;Caldilineae;Caldilineales;Caldilineaceae;Caldilinea	0.015132	0.0110538		Bacteria;Planctomycetes;Phycisphaerae;CCM11a	0.000728576	0.0304399
Bacteria;Planctomycetes;Planctomycetacia;Planctomycetales;Planctomycetaceae;Pir2_lineage	0.015132	0.0161202		Bacteria;Elusimicrobia;Elusimicrobia;12-31	5.60443e-05	0.0300212
Bacteria;Proteobacteria;Alphaproteobacteria;MNG3	0.015132	0.000586188		Bacteria;Firmicutes;Bacilli;Bacillales;Thermoactinomycetaceae;Shimazuella	0.000840665	0.0297281
Bacteria;Proteobacteria;Alphaproteobacteria;Rhizobiales;Bradyrhizobiaceae;Nitrobacter	0.015132	0.00983959		Bacteria;Chlorobi;Ignavibacteria;Ignavibacteriales;PHOS-HE36	0.000672532	0.0292257
Bacteria;Proteobacteria;Alphaproteobacteria;Rhodospirillales;Rhodospirillaceae;Telmatospirillum	0.015132	0.00154921		Bacteria;Fibrobacteres;Fibrobacteria;Fibrobacterales;Fibrobacteraceae	0.000224177	0.0290582
Bacteria;Proteobacteria;Alphaproteobacteria;Rhizobiales;Rhodobiaceae;Rhodobium	0.0150199	0.00255411		Bacteria;Chloroflexi;SAR202_clade	0.00224177	0.0289744
Bacteria;Fibrobacteres;Fibrobacteria;Fibrobacterales;TSCOR003-O20	0.0146836	0.0285139		Bacteria;BHI80-139	0.00184946	0.0288907
Bacteria;Proteobacteria;Deltaproteobacteria;Desulfobacterales;Nitrospinaceae	0.0144034	0.629901		Bacteria;Fibrobacteres;Fibrobacteria;Fibrobacterales;TSCOR003-O20	0.0146836	0.0285139
Bacteria;Proteobacteria;Alphaproteobacteria;Rickettsiales;SM2D12	0.0141232	0.00523382		Bacteria;Proteobacteria;Deltaproteobacteria;Bdellovibrionales;Bdellovibrionaceae;OM27_clade	0.0184946	0.028472
Bacteria;Proteobacteria;Elev-16S-509	0.0138429	0.00075367		Bacteria;Firmicutes;Clostridia;Clostridiales;Veillonellaceae;Sporomusa	0.0152441	0.028137
Bacteria;Nitrospirae;Nitrospira;Nitrospirales;Nitrospiraceae;Leptospirillum	0.0137309	0.0109701		Bacteria;Firmicutes;Clostridia;Clostridiales;Lachnospiraceae;Anaerosporobacter	0.000112089	0.0278021
Bacteria;Acidobacteria;Acidobacteria;Acidobacteriales;Acidobacteriaceae;Granulicella	0.0136188	0.00406145		Archaea;Crenarchaeota;Thermoprotei;Terrestrial_Miscellaneous_Gp(TMCG)	0	0.0276765
Bacteria;Proteobacteria;Alphaproteobacteria;Rhizobiales;DUNssu371	0.0135627	0.0133986		Bacteria;Proteobacteria;Alphaproteobacteria;Rhizobiales;Hyphomicrobiaceae;Hyphomicrobium	0.0584542	0.0275927
Bacteria;Acidobacteria;Holophagae;Holophagales;Holophagaceae;marine_group	0.0135067	0.0156177		Bacteria;Proteobacteria;Deltaproteobacteria;Desulfuromonadales;GR-WP33-58	0.0117693	0.0273415
Bacteria;Actinobacteria;Actinobacteria;Frankiales;Sporichthyaceae;hgcI_clade	0.0135067	0.0149478		Bacteria;Firmicutes;Clostridia;Clostridiales;Peptococcaceae;Desulfosporosinus	0.0364288	0.0267972
Bacteria;Actinobacteria;Actinobacteria;Micrococcales;Dermatophilaceae	0.0135067	0.0128543		Bacteria;Bacteroidetes;Bacteroidia;Bacteroidales;Marinilabiaceae	0.0049319	0.0267134
Bacteria;Bacteroidetes;SB-5	0.0135067	0.35837		Bacteria;Bacteroidetes;Cytophagia;Cytophagales;Flammeovirgaceae	0.00364288	0.0267134
Bacteria;Bacteroidetes;Sphingobacteriia;Sphingobacteriales;Chitinophagaceae;Chitinophaga	0.0134506	0.00167482		Bacteria;Cyanobacteria;4C0d-2	0.0118814	0.0260854
Bacteria;Verrucomicrobia	0.0133385	0.014236		Bacteria;Chloroflexi;Anaerolineae;Anaerolineales;Anaerolineaceae;Leptolinea	0.0234265	0.0260016
Bacteria;Candidate_division_TM7	0.0130023	0.0424568		Bacteria;Armatimonadetes;Armatimonadia;Armatimonadales	0.0192232	0.0257923
Bacteria;Proteobacteria;Alphaproteobacteria;Rhizobiales;Beijerinckiaceae;Beijerinckia	0.0128902	0		Bacteria;Firmicutes;Clostridia;Clostridiales;uncultured	0.0787983	0.0256667
Bacteria;Bacteroidetes;Bacteroidia;Bacteroidales;Porphyromonadaceae;Paludibacter	0.0128342	0.0639782		Bacteria;Firmicutes;Bacilli;4-15	0.000784621	0.0254573
Bacteria;Bacteroidetes;Cytophagia;Order_III_Incertae_Sedis;BIgi5	0.0128342	0.00104676		Bacteria;Firmicutes;Clostridia;Clostridiales;Gracilibacteraceae;Lutispora	0.0034187	0.0253736
Bacteria;Proteobacteria;Gammaproteobacteria;Pseudomonadales;Pseudomonadaceae;Pseudomonas	0.0128342	0.00314029		Bacteria;Candidate_division_SR1	0.00386706	0.024913
Bacteria;Proteobacteria;Alphaproteobacteria;Rhizobiales;JG34-KF-361	0.0127221	0.00129799		Bacteria;Proteobacteria;Betaproteobacteria;Burkholderiales;Comamonadaceae	0.00571652	0.0248293
Bacteria;Cyanobacteria;SHA-109	0.012666	0.0774187		Bacteria;Firmicutes;Clostridia;Clostridiales;Family_XIII_Incertae_Sedis	0.00588465	0.0247874
Bacteria;Actinobacteria;Acidimicrobiia;Acidimicrobiales;uncultured	0.01261	0.0117238		Bacteria;Proteobacteria;Alphaproteobacteria;Rhodospirillales;DA111	1.10144	0.0247036
Bacteria;Planctomycetes;Phycisphaerae;Phycisphaerales;Phycisphaeraceae;Phycisphaera	0.0124979	0.00406145		Bacteria;Firmicutes;Clostridia;Thermoanaerobacterales;Thermoanaerobacteraceae;Gelria	0.0069495	0.0246199
Bacteria;Fibrobacteres;Fibrobacteria;Fibrobacterales;B122	0.0124418	0.901641		Bacteria;Fibrobacteres;Fibrobacteria;P.palm_C70	0.00134506	0.0245362
Bacteria;Firmicutes;Clostridia;Clostridiales;Ruminococcaceae;Anaerotruncus	0.0124418	0.00376835		Bacteria;Proteobacteria;Betaproteobacteria;Burkholderiales;Comamonadaceae;Acidovorax	0.00711763	0.0244105
Bacteria;Proteobacteria;Alphaproteobacteria;Rhodobacterales;Rhodobacteraceae	0.0124418	0.00205166		Bacteria;Nitrospirae;Nitrospira;Nitrospirales;Nitrospiraceae;Thermodesulfovibrio	0.00369893	0.0238662
Bacteria;Proteobacteria;Alphaproteobacteria;Rhizobiales;Beijerinckiaceae;Methyloferula	0.0122737	0		Bacteria;Proteobacteria;Deltaproteobacteria;Desulfurellales;Desulfurellaceae	0.00173737	0.0238662
Bacteria;Proteobacteria;Deltaproteobacteria;Desulfobacterales;Desulfobulbaceae	0.0121616	0.0141941		Bacteria;Elusimicrobia;Elusimicrobia;Lineage_IIb	0.0010088	0.0238662
Bacteria;Proteobacteria;Alphaproteobacteria;Rhodospirillales;Acetobacteraceae;Granulibacter	0.0121056	0.00100489		Bacteria;Chlorobi;Ignavibacteria;Ignavibacteriales;SR-FBR-L83	0.000448355	0.0236569
Bacteria;Proteobacteria;Deltaproteobacteria;Myxococcales;Sorangiineae;Sandaracinaceae	0.0121056	0.0437966		Bacteria;Chlorobi;Ignavibacteria;Ignavibacteriales;Ignavibacteriaceae;Ignavibacterium	0.000336266	0.023615
Bacteria;Actinobacteria;Acidimicrobiia;Acidimicrobiales;Sva0996_marine_group	0.0119374	0.0154502		Bacteria;Lentisphaerae;Lentisphaeria;PBS-III-20	0.00212968	0.0235731
Bacteria;BD1-5	0.0119374	0.238746		Bacteria;Actinobacteria;MB-A2-108	0.00930336	0.0231963
Bacteria;Chloroflexi;GIF3	0.0119374	2.32771		Bacteria;Planctomycetes;Phycisphaerae;Phycisphaerales;08D2Z94_hypersaline_microbial_mat_group	0.000672532	0.0231544
Bacteria;Cyanobacteria;4C0d-2	0.0118814	0.0260854		Bacteria;Firmicutes;Clostridia;Clostridiales;Syntrophomonadaceae;Syntrophomonas	0.00521212	0.0231126
Bacteria;Proteobacteria;Alphaproteobacteria;Rickettsiales;Candidatus_Captivus	0.0117693	0.00406145		Bacteria;Synergistetes;Synergistia;Synergistales;Synergistaceae	0.00476377	0.0230288
Bacteria;Proteobacteria;Deltaproteobacteria;Desulfobacterales;Nitrospinaceae;Nitrospina	0.0117693	0.0335383		Bacteria;Planctomycetes;Planctomycetacia;Planctomycetales;Planctomycetaceae;Pir3_lineage	0.00263408	0.0225682
Bacteria;Proteobacteria;Deltaproteobacteria;Desulfuromonadales;GR-WP33-58	0.0117693	0.0273415		Bacteria;Planctomycetes;Phycisphaerae;WD2101_soil_group	1.03122	0.0215633
Bacteria;Proteobacteria;Alphaproteobacteria;Rhizobiales;Candidatus_Liberibacter	0.0117133	0.00075367		Bacteria;Planctomycetes;Phycisphaerae;Phycisphaerales;ODP1230B30.02_sediment_group	0.00039231	0.0210609
Bacteria;Acidobacteria;Acidobacteria;JH-WHS99	0.011377	0.0583257		Bacteria;Firmicutes;Bacilli;Lactobacillales;Lactobacillaceae;Lactobacillus	0.000224177	0.0208097
Bacteria;Proteobacteria;Alphaproteobacteria;Rhizobiales;Phyllobacteriaceae	0.011377	0.000586188		Bacteria;Planctomycetes;Phycisphaerae;S-70	0.000672532	0.0206003
Archaea;Euryarchaeota;Thermoplasmata;Thermoplasmatales;Methanomassiliicoccus	0.0112649	0.00293094		Bacteria;Acidobacteria;Acidobacteria;PAUC26f	0.015188	0.020391
Bacteria;Proteobacteria;Alphaproteobacteria;Rhizobiales;Hyphomicrobiaceae	0.0112649	0.0014236		Archaea;Euryarchaeota;Methanomicrobia;Methanosarcinales;Methanosarcinaceae;Methanosarcina	0.000224177	0.0203491
Bacteria;Proteobacteria;Alphaproteobacteria;Rhizobiales;Bradyrhizobiaceae;Rhodopseudomonas	0.0112089	0.000418706		Bacteria;Acidobacteria;Acidobacteria;Acidobacteriales;Acidobacteriaceae;Candidatus_Koribacter	1.16354	0.0199723
Bacteria;Proteobacteria;Alphaproteobacteria;Rhodospirillales;Acetobacteraceae;Roseomonas	0.0112089	0.00100489		Bacteria;Fusobacteria;Fusobacteria;SHA-35	0.018999	0.0199723
Bacteria;Chloroflexi;Elev-1554	0.0110968	0.000921153		Bacteria;Verrucomicrobia;Opitutae;Puniceicoccales;Puniceicoccaceae	0.00145715	0.0199304
Bacteria;Proteobacteria;Deltaproteobacteria;Desulfobacterales;Desulfobulbaceae;Desulfurivibrio	0.0109847	0.0546411		Bacteria;Acidobacteria;Holophagae;Holophagales;Holophagaceae	0.614414	0.0195536
Bacteria;Acidobacteria;Holophagae;iii1-8	0.0109286	0.00845786		Bacteria;Firmicutes;Clostridia;Clostridiales;Syntrophomonadaceae;Dethiobacter	0.00240991	0.0191767
Bacteria;Firmicutes;Clostridia;Clostridiales;Christensenellaceae;Christensenella	0.0108726	0.00422893		Archaea;Euryarchaeota;Thermoplasmata;South_African_Goldmine_Gp(SAGMEG)	0.000112089	0.0191767
Bacteria;Bacteroidetes;Cytophagia;Order_II_Incertae_Sedis;Rhodothermaceae	0.0107045	0.0189674		Bacteria;Proteobacteria;Gammaproteobacteria;NKB5	0.0782379	0.0190511
Bacteria;Chloroflexi;Ktedonobacteria;Ktedonobacterales;JG30a-KF-32	0.0106484	8.37412e-05		Bacteria;Bacteroidetes;VC2.1_Bac22	0.00907918	0.0190092
Bacteria;Chlamydiae;Chlamydiae;Chlamydiales;Simkaniaceae;Simkania	0.0105924	0.00339152		Bacteria;Bacteroidetes;Cytophagia;Order_II_Incertae_Sedis;Rhodothermaceae	0.0107045	0.0189674
Bacteria;Actinobacteria;Actinobacteria;Actinomycetales;Actinomycetaceae;Actinomyces	0.0104242	0.00724361		Bacteria;Firmicutes;Clostridia;Clostridiales;Family_XVIII_Incertae_Sedis;Symbiobacterium	0.00235386	0.0187999
Bacteria;Bacteroidetes;Flavobacteria;Flavobacteriales;Flavobacteriaceae;Flavobacterium	0.0102561	0.0124774		Bacteria;Proteobacteria;Alphaproteobacteria;Rhodospirillales;wr0007	0.0564927	0.0187161
Bacteria;Proteobacteria;Betaproteobacteria;Burkholderiales;Alcaligenaceae;Achromobacter	0.0102561	0.000795541		Archaea;Euryarchaeota;Halobacteria;Halobacteriales;Marine_Hydrothermal_Vent_Group(MHVG)	0	0.0186743
Bacteria;Firmicutes;Clostridia;Thermoanaerobacterales;Thermoanaerobacteraceae	0.0102001	0.00745296		Bacteria;Firmicutes;Clostridia;Clostridiales;Eubacteriaceae;Garciella	0	0.0186743
Bacteria;Acidobacteria;Acidobacteria;32-21	0.010144	0.278021		Bacteria;Firmicutes;Bacilli;Bacillales;Family_XII_Incertae_Sedis;Exiguobacterium	0.000112089	0.0183393
Bacteria;Bacteroidetes;Cytophagia;Order_II_Incertae_Sedis;Rhodothermaceae;Salinibacter	0.010088	0.00456389		Bacteria;Firmicutes;Clostridia;Clostridiales;Peptococcaceae	0.00599674	0.0182137
Bacteria;Proteobacteria;Alphaproteobacteria;OCS116_clade	0.010088	0.00301468		Bacteria;Proteobacteria;Deltaproteobacteria;Desulfobacterales;Nitrospinaceae;Candidatus_Entotheonella	0.00134506	0.017795
Bacteria;Bacteroidetes;Bacteroidia;Bacteroidales;Marinilabiaceae;Marinifilum	0.0100319	0.00632246		Bacteria;Bacteroidetes;Bacteroidia;Bacteroidales;Porphyromonadaceae;Barnesiella	0.00924731	0.0175438
Bacteria;Proteobacteria;CF2	0.0100319	0.0042708		Bacteria;Proteobacteria;Deltaproteobacteria;DTB120	0.00319453	0.0175438
Bacteria;Acidobacteria;Holophagae;Holophagales;Holophagaceae;Holophaga	0.0098638	0.00360087		Bacteria;Planctomycetes;Phycisphaerae;ODP1230B30.09	0	0.0175019
Bacteria;Deferribacteres;Deferribacteres;Deferribacterales;Family_Incertae_Sedis;Caldithrix	0.00980776	0.129924		Bacteria;Firmicutes;Clostridia;Clostridiales;Ruminococcaceae;Sporobacter	0.00588465	0.0173344
Bacteria;Spirochaetes;Spirochaetes;Spirochaetales;Spirochaetaceae	0.00969567	0.407024		Bacteria;Proteobacteria;Deltaproteobacteria;Bdellovibrionales;Bacteriovoracaceae;Deferrisoma	0.00235386	0.0171669
Bacteria;Proteobacteria;Deltaproteobacteria;Myxococcales;Phaselicystidaceae;Phaselicystis	0.00963962	0.0143197		Bacteria;Cyanobacteria;WD272	0.418203	0.0168738
Bacteria;Planctomycetes;Phycisphaerae;Phycisphaerales;AKAU3564_sediment_group	0.00941545	0.0849973		Bacteria;Firmicutes;Clostridia;Halanaerobiales;64K2	0.000672532	0.0167901
Bacteria;Proteobacteria;Deltaproteobacteria;Bdellovibrionales;Bdellovibrionaceae;Bdellovibrio	0.0093594	0.134279		Bacteria;Lentisphaerae;Lentisphaeria;RFP12_gut_group	0.00229782	0.0166645
Archaea;Euryarchaeota;Methanomicrobia;Methanomicrobiales;Methanoregulaceae;Methanoregula	0.00930336	0.144328		Bacteria;Planctomycetes;Planctomycetacia;Planctomycetales;Planctomycetaceae;Pir2_lineage	0.015132	0.0161202
Bacteria;Actinobacteria;MB-A2-108	0.00930336	0.0231963		Bacteria;Proteobacteria;Deltaproteobacteria;Myxococcales;Polyangiaceae;Sorangium	0.0448915	0.0160364
Bacteria;Bacteroidetes;Bacteroidia;Bacteroidales;Porphyromonadaceae;Barnesiella	0.00924731	0.0175438		Bacteria;Proteobacteria;Alphaproteobacteria;Rhizobiales;Methylobacteriaceae;Meganema	0.0160847	0.0159108
Bacteria;Proteobacteria;Alphaproteobacteria;Rhizobiales;Hyphomicrobiaceae;Pedomicrobium	0.00924731	0.00175856		Bacteria;Lentisphaerae;Lentisphaeria;Victivallales;Victivallaceae	0.00145715	0.0159108
Bacteria;Proteobacteria;Alphaproteobacteria;SAR11_clade;Surface_1	0.00924731	0.00188418		Bacteria;Acidobacteria;Holophagae;Holophagales;Holophagaceae;marine_group	0.0135067	0.0156177
Bacteria;Bacteroidetes;VC2.1_Bac22	0.00907918	0.0190092		Bacteria;Proteobacteria;Alphaproteobacteria;Rhizobiales;Xanthobacteraceae;Pseudolabrys	1.83237	0.0155759
Bacteria;Bacteroidetes;Bacteroidia;Bacteroidales;Rikenellaceae;Blvii28_wastewater-sludge_group	0.00902314	0.0114725		Bacteria;Gemmatimonadetes;Gemmatimonadetes;BD2-11_terrestrial_group	0.00162529	0.015534
Bacteria;Proteobacteria;Alphaproteobacteria;Rhodospirillales;Acetobacteraceae;Acidicaldus	0.00891105	0.000334965		Bacteria;Proteobacteria;Deltaproteobacteria;Myxococcales;mle1-27	0.00252199	0.0154921
Bacteria;Bacteroidetes;Flavobacteria;Flavobacteriales;Cryomorphaceae;Owenweeksia	0.008855	0.0099652		Bacteria;Actinobacteria;Acidimicrobiia;Acidimicrobiales;Sva0996_marine_group	0.0119374	0.0154502
Bacteria;Proteobacteria;Gammaproteobacteria;Chromatiales;Chromatiaceae;Nitrosococcus	0.008855	0.0108445		Bacteria;Acidobacteria;Acidobacteria;Acidobacteriales;Acidobacteriaceae;Telmatobacter	0.590819	0.0153665
Bacteria;SM2F11	0.00874291	0.371308		Bacteria;Firmicutes;Clostridia;Clostridiales;Lachnospiraceae;Blautia	0.00414728	0.015199
Bacteria;Proteobacteria;Gammaproteobacteria;Xanthomonadales;Sinobacteraceae;Nevskia	0.00863083	4.18706e-05		Bacteria;Fibrobacteres;Fibrobacteria;Fibrobacterales;termite_gut_group	0.00039231	0.0150315
Bacteria;Chloroflexi;TK10	0.00846269	0.15019		Bacteria;Actinobacteria;Actinobacteria;Frankiales;Sporichthyaceae;hgcI_clade	0.0135067	0.0149478
Bacteria;Proteobacteria;Alphaproteobacteria;Rhizobiales;F0723	0.00846269	0.000544317		Bacteria;Proteobacteria;Deltaproteobacteria;Desulfuromonadales;BVA18	0.000336266	0.0146547
Bacteria;Actinobacteria;Acidimicrobiia;Acidimicrobiales;Iamiaceae;Iamia	0.00840665	0.00410332		Bacteria;Actinobacteria;Acidimicrobiia;Acidimicrobiales;OCS155_marine_group	0.00207364	0.0144453
Bacteria;Bacteroidetes;Cytophagia;Cytophagales;Cytophagaceae;Flexibacter	0.00840665	0.012603		Bacteria;Fibrobacteres;Fibrobacteria;Fibrobacterales;MAT-CR-H6-H10	5.60443e-05	0.0144453
Bacteria;TA06	0.00840665	1.83887		Bacteria;Elusimicrobia;Elusimicrobia;Rs-M47	0.0010088	0.0144035
Bacteria;Proteobacteria;Alphaproteobacteria;Rhizobiales;Phyllobacteriaceae;Aminobacter	0.0083506	0.000376835		Bacteria;Firmicutes;Clostridia;Natranaerobiales;Natranaerobiaceae;Natranaerobius	0.000840665	0.0143616
Bacteria;Proteobacteria;Betaproteobacteria;Nitrosomonadales;Gallionellaceae;Candidatus_Nitrotoga	0.0083506	0.000293094		Bacteria;Proteobacteria;Deltaproteobacteria;Myxococcales;Phaselicystidaceae;Phaselicystis	0.00963962	0.0143197
Bacteria;Proteobacteria;Alphaproteobacteria;Rhodospirillales;Rhodospirillaceae;Thalassospira	0.00818247	0.0042708		Bacteria;Verrucomicrobia	0.0133385	0.014236
Bacteria;Proteobacteria;Gammaproteobacteria;Legionellales;Coxiellaceae;Rickettsiella	0.00818247	0.00406145		Bacteria;Proteobacteria;Deltaproteobacteria;Desulfobacterales;Desulfobulbaceae	0.0121616	0.0141941
Bacteria;Proteobacteria;Alphaproteobacteria;Rhizobiales;Phyllobacteriaceae;Mesorhizobium	0.00801434	0.000418706		Bacteria;Planctomycetes;Planctomycetacia;Planctomycetales;Planctomycetaceae;Rhodopirellula	0.00470772	0.0138592
Bacteria;Proteobacteria;Alphaproteobacteria;Rhodospirillales;Acetobacteraceae;Acetobacter	0.00790225	0		Bacteria;Tenericutes;Mollicutes;Haloplasmatales;Haloplasmataceae;Haloplasma	0	0.0137335
Bacteria;Bacteroidetes;Sphingobacteriia;Sphingobacteriales;Chitinophagaceae;Sediminibacterium	0.00773412	0.00234475		Bacteria;Firmicutes;Clostridia;Clostridiales;Ruminococcaceae;Ruminococcus	0.00689345	0.0135661
Bacteria;Proteobacteria;Alphaproteobacteria;Rhodospirillales;CCU22	0.00756598	0.000167482		Bacteria;Proteobacteria;Alphaproteobacteria;Rhizobiales;DUNssu371	0.0135627	0.0133986
Bacteria;Proteobacteria;Alphaproteobacteria;iodide-oxidizers	0.00750994	0.000167482		Bacteria;Nitrospirae;Nitrospira;Nitrospirales;Nitrospiraceae;Candidatus_Magnetobacterium	0.000616488	0.0133986
Bacteria;Acidobacteria;Holophagae;TK85	0.0074539	0.00937901		Bacteria;Kazan-3B-28	0.000336266	0.0132311
Bacteria;Nitrospirae;Nitrospira;Nitrospirales;OPB95	0.0074539	3.53212		Bacteria;Firmicutes;Clostridia;Clostridiales;Clostridiaceae;Oxobacter	0.000224177	0.0131474
Bacteria;Proteobacteria;Deltaproteobacteria;Desulfarculales;Desulfarculaceae;Desulfarculus	0.0074539	0.0105095		Bacteria;Actinobacteria;Actinobacteria;Micrococcales;Dermatophilaceae	0.0135067	0.0128543
Bacteria;Elusimicrobia;Elusimicrobia;Lineage_IIa	0.00739785	0.060168		Bacteria;Firmicutes;Clostridia;Clostridiales;Ruminococcaceae;Papillibacter	0.00240991	0.0126868
Bacteria;Proteobacteria;Alphaproteobacteria;Rhodospirillales;Family_Incertae_Sedis;Oleomonas	0.00739785	0.000125612		Bacteria;Actinobacteria;Acidimicrobiia;Acidimicrobiales;Acidimicrobiaceae	0.299501	0.0126449
Bacteria;Actinobacteria;Actinobacteria;Micrococcales;Microbacteriaceae;Candidatus_Rhodoluna	0.00734181	0.0108445		Bacteria;Firmicutes;Clostridia;Clostridiales;Veillonellaceae;Anaerospora	0.0015132	0.0126449
Bacteria;Bacteroidetes;Cytophagia;Order_II_Incertae_Sedis;Rhodothermaceae;Rubricoccus	0.00734181	0.00686677		Bacteria;Bacteroidetes;Cytophagia;Cytophagales;Cytophagaceae;Flexibacter	0.00840665	0.012603
Archaea;Euryarchaeota;Halobacteria;Halobacteriales;Deep_Sea_Hydrothermal_Vent_Gp_6(DHVEG-6);Candidatus_Parvarchaeum	0.00717367	0.774396		Bacteria;Bacteroidetes;Flavobacteria;Flavobacteriales;Flavobacteriaceae;Flavobacterium	0.0102561	0.0124774
Bacteria;Planctomycetes;Planctomycetacia;Planctomycetales;Planctomycetaceae;Singulisphaera	0.00717367	0.00343339		Bacteria;WCHB1-60	0.00246595	0.0124356
Bacteria;Bacteroidetes;Bacteroidia;Bacteroidales;RF16	0.00711763	0.0112213		Bacteria;Proteobacteria;Alphaproteobacteria;Rhizobiales;Methylocystaceae;Methylocystis	1.93953	0.0123937
Bacteria;Proteobacteria;Betaproteobacteria;Burkholderiales;Comamonadaceae;Acidovorax	0.00711763	0.0244105		Bacteria;Chlorobi;Ignavibacteria;Ignavibacteriales	5.60443e-05	0.0121425
Bacteria;Proteobacteria;Deltaproteobacteria;Desulfobacterales;Desulfobacteraceae	0.00711763	0.0706775		Bacteria;Firmicutes;Clostridia;Clostridiales;Veillonellaceae;Anaerosinus	0.00179342	0.0120587
Bacteria;Actinobacteria;Actinobacteria;Micrococcales;Micrococcaceae;Arthrobacter	0.00706158	0.00544317		Bacteria;Firmicutes;Clostridia;Clostridiales;Peptococcaceae;Desulfitobacterium	0.000280222	0.0120587
Bacteria;Actinobacteria;Actinobacteria;Pseudonocardiales;Pseudonocardiaceae;Crossiella	0.00706158	0.00707613		Bacteria;Firmicutes;Clostridia;Clostridiales;Family_XI_Incertae_Sedis;Sedimentibacter	0.00285826	0.011975
Bacteria;Firmicutes;Clostridia;Thermoanaerobacterales;Thermoanaerobacteraceae;Gelria	0.0069495	0.0246199		Bacteria;Actinobacteria;Acidimicrobiia;Acidimicrobiales;uncultured	0.01261	0.0117238
Bacteria;Verrucomicrobia;Spartobacteria;Chthoniobacterales;DA101_soil_group	0.0069495	0.00485699		Bacteria;Acidobacteria;Acidobacteria;RB41	0.000784621	0.0115563
Bacteria;Bacteroidetes;Bacteroidia;Bacteroidales;Porphyromonadaceae;Parabacteroides	0.00689345	0.00678303		Bacteria;Bacteroidetes;Bacteroidia;Bacteroidales;Rikenellaceae;Blvii28_wastewater-sludge_group	0.00902314	0.0114725
Bacteria;Firmicutes;Clostridia;Clostridiales;Ruminococcaceae;Ruminococcus	0.00689345	0.0135661		Bacteria;Proteobacteria;Gammaproteobacteria;Xanthomonadales;Sinobacteraceae	0.141512	0.0114307
Bacteria;Verrucomicrobia;Candidatus_Methylacidiphilum	0.00689345	0.0412425		Bacteria;Bacteroidetes;Sphingobacteriia;Sphingobacteriales;KD1-131	0	0.0113469
Bacteria;Candidate_division_OP9	0.00683741	0.094795		Bacteria;Bacteroidetes;Bacteroidia;Bacteroidales;RF16	0.00711763	0.0112213
Bacteria;Firmicutes;Clostridia;Clostridiales;Lachnospiraceae;Roseburia	0.00683741	0.0056944		Bacteria;Firmicutes;Bacilli;Bacillales;Paenibacillaceae;Ammoniphilus	0	0.0111376
Bacteria;Bacteroidetes;Ika33	0.00678136	0.00963023		Bacteria;Planctomycetes;MD2896-B258	0.000168133	0.0110957
Bacteria;Caldiserica;Caldisericia;Caldisericales;Caldisericaceae;Caldisericum	0.00678136	0.00695052		Bacteria;Chloroflexi;Caldilineae;Caldilineales;Caldilineaceae;Caldilinea	0.015132	0.0110538
Bacteria;Bacteroidetes;Flavobacteria;Flavobacteriales;Cryomorphaceae;NS7_marine_group	0.00666927	0.00460576		Bacteria;Nitrospirae;Nitrospira;Nitrospirales;Nitrospiraceae;Leptospirillum	0.0137309	0.0109701
Bacteria;Bacteroidetes;Bacteroidia;Bacteroidales;MgMjR-022	0.00661323	0.0108445		Bacteria;Firmicutes;Bacilli;Bacillales;Bacillaceae	0	0.0108863
Bacteria;Firmicutes;Clostridia;Clostridiales;Family_XIII_Incertae_Sedis;Incertae_Sedis	0.00650114	0.010342		Bacteria;Proteobacteria;Gammaproteobacteria;Chromatiales;Chromatiaceae;Nitrosococcus	0.008855	0.0108445
Bacteria;Spirochaetes;Spirochaetes;Spirochaetales;Brevinemataceae;Brevinema	0.00650114	0.152325		Bacteria;Actinobacteria;Actinobacteria;Micrococcales;Microbacteriaceae;Candidatus_Rhodoluna	0.00734181	0.0108445
Bacteria;Chlamydiae;Chlamydiae;Chlamydiales;Family_Incertae_Sedis;Criblamydia	0.0064451	0.00188418		Bacteria;Bacteroidetes;Bacteroidia;Bacteroidales;MgMjR-022	0.00661323	0.0108445
Bacteria;Chlamydiae;Chlamydiae;Chlamydiales;Waddliaceae;Waddlia	0.00638905	0.00146547		Bacteria;Chlorobi;Ignavibacteria;Ignavibacteriales;IheB3-7	0.00184946	0.0108445
Bacteria;Proteobacteria;Alphaproteobacteria;Sphingomonadales;Sphingomonadaceae;Sphingobium	0.00638905	0.000209353		Bacteria;Proteobacteria;Deltaproteobacteria;Desulfobacterales;Desulfobacteraceae;Desulfococcus	0.000168133	0.0108445
Bacteria;Actinobacteria;OPB41	0.00633301	0.360757		Bacteria;Firmicutes;Bacilli;Lactobacillales;MOB164	0	0.0108445
Bacteria;Bacteroidetes;Sphingobacteriia;Sphingobacteriales;NS11-12_marine_group	0.00633301	0.00489886		Bacteria;Firmicutes;Erysipelotrichi;Erysipelotrichales;Erysipelotrichaceae;Turicibacter	0.000112089	0.0108026
Bacteria;Proteobacteria;Alphaproteobacteria;Parvularculales;Parvularculaceae;Parvularcula	0.00627696	0.00129799		Bacteria;Actinobacteria;Actinobacteria;Micrococcales;Cellulomonadaceae;Demequina	0.000896709	0.0107607
Bacteria;Proteobacteria;Deltaproteobacteria;Desulfobacterales;Desulfobulbaceae;Desulforhopalus	0.00627696	0.00272159		Bacteria;Proteobacteria;Alphaproteobacteria;Rhizobiales;Methylocystaceae	1.78552	0.010677
Bacteria;Proteobacteria;Gammaproteobacteria;Chromatiales;Ectothiorhodospiraceae;Acidiferrobacter	0.00627696	0.000795541		Bacteria;Thermotogae;Thermotogae;Thermotogales;Thermotogaceae;GAL15	0.000448355	0.010677
Bacteria;Chlorobi;Chlorobia;Chlorobiales;Chlorobiaceae;Chlorobium	0.00622092	0.00422893		Bacteria;Firmicutes;Clostridia;Clostridiales;Lachnospiraceae;Coprococcus	0.00106484	0.0106351
Bacteria;Firmicutes;Clostridia;Clostridiales;Family_XVII_Incertae_Sedis	0.00622092	0.000209353		Bacteria;Firmicutes;Clostridia;Clostridiales;Clostridiaceae;Sarcina	0.00156924	0.0105933
Bacteria;Planctomycetes;Planctomycetacia;Planctomycetales;Planctomycetaceae;Gemmata	0.00622092	0.00108863		Archaea;Thaumarchaeota;AK59	0.000224177	0.0105933
Bacteria;Firmicutes;Clostridia;Clostridiales;Ruminococcaceae;Ethanoligenens	0.00616488	0.00200979		Bacteria;Lentisphaerae;Lentisphaeria;Victivallales;Victivallaceae;Victivallis	0.0247155	0.0105514
Bacteria;Proteobacteria;Gammaproteobacteria;Chromatiales;Chromatiaceae;Halochromatium	0.00616488	8.37412e-05		Bacteria;Proteobacteria;Deltaproteobacteria;Desulfarculales;Desulfarculaceae;Desulfarculus	0.0074539	0.0105095
Bacteria;Proteobacteria;Epsilonproteobacteria;Campylobacterales;Helicobacteraceae	0.00610883	0.00364274		Bacteria;Fusobacteria;Fusobacteria;BS1-0-74	0.00212968	0.0105095
Bacteria;Proteobacteria;Deltaproteobacteria;Myxococcales;Sorangiineae	0.00605279	0.0512496		Bacteria;Planctomycetes;Planctomycetacia;Planctomycetales;Planctomycetaceae;Pirellula	0.00184946	0.0105095
Bacteria;Firmicutes;Clostridia;Clostridiales;Peptococcaceae	0.00599674	0.0182137		Bacteria;Firmicutes;Clostridia;Thermoanerobacterales;Thermoanaerobacteraceae;Ammonifex	0	0.0104258
Bacteria;Firmicutes;Clostridia;Clostridiales;Peptococcaceae;Cryptanaerobacter	0.0059407	0.000418706		Bacteria;Chloroflexi;Chloroflexi;Chloroflexales;FFCH7168	0.000224177	0.0103839
Bacteria;Firmicutes;Clostridia;Clostridiales;Veillonellaceae;Succiniclasticum	0.0059407	0.0078298		Bacteria;Firmicutes;Clostridia;Clostridiales;Family_XIII_Incertae_Sedis;Incertae_Sedis	0.00650114	0.010342
Bacteria;Spirochaetes;Spirochaetes;Spirochaetales;Spirochaetaceae;Treponema	0.0059407	0.0554366		Bacteria;Deinococcus-Thermus;Deinococci;Deinococcales;Trueperaceae;Truepera	0.000504399	0.0103002
Bacteria;Firmicutes;Clostridia;Clostridiales;Family_XIII_Incertae_Sedis	0.00588465	0.0247874		Bacteria;Bacteroidetes;Bacteroidia;Bacteroidales;Rikenellaceae;Alistipes	0.00263408	0.0102164
Bacteria;Firmicutes;Clostridia;Clostridiales;Ruminococcaceae;Sporobacter	0.00588465	0.0173344		Bacteria;Proteobacteria;Gammaproteobacteria;Order_Incertae_Sedis;Family_Incertae_Sedis;Marinicella	0.00123298	0.0102164
Bacteria;Actinobacteria;Actinobacteria;Frankiales;Acidothermaceae;Acidothermus	0.00582861	0.00891843		Bacteria;Planctomycetes;Phycisphaerae;CPla-3_termite_group	0.325001	0.0101327
Bacteria;Verrucomicrobia;Opitutae;MB11C04_marine_group	0.00577257	0.000167482		Bacteria;Proteobacteria;Alphaproteobacteria;DB1-14	0.0153001	0.0100071
Bacteria;Acidobacteria;Holophagae;Elev-16S-816	0.00571652	0.000586188		Bacteria;Bacteroidetes;Flavobacteria;Flavobacteriales;Cryomorphaceae;Owenweeksia	0.008855	0.0099652
Bacteria;Proteobacteria;Betaproteobacteria;Burkholderiales;Comamonadaceae	0.00571652	0.0248293		Bacteria;Proteobacteria;Alphaproteobacteria;Rhodospirillales;Acetobacteraceae	1.70935	0.00992333
Bacteria;Firmicutes;Clostridia;Clostridiales;Ruminococcaceae;Acetanaerobacterium	0.00566048	0.000628059		Bacteria;Proteobacteria;Alphaproteobacteria;Rhizobiales;Bradyrhizobiaceae;Nitrobacter	0.015132	0.00983959
Bacteria;Proteobacteria;Alphaproteobacteria;Rhizobiales;Hyphomicrobiaceae;Ancalomicrobium	0.00566048	8.37412e-05		Bacteria;Acidobacteria;Acidobacteria;AT-s3-28	0.00285826	0.00975584
Bacteria;Bacteroidetes;Flavobacteria;Flavobacteriales;Cryomorphaceae;Fluviicola	0.00560443	0.00757857		Bacteria;Firmicutes;Bacilli;Bacillales;Thermoactinomycetaceae;Thermoflavimicrobium	0.000448355	0.00971397
Bacteria;Firmicutes;Clostridia;Clostridiales;Veillonellaceae;Dialister	0.00560443	0.00858347		Bacteria;Bacteroidetes;Ika33	0.00678136	0.00963023
Bacteria;Proteobacteria;Alphaproteobacteria;Rickettsiales;TK34	0.00554839	0.000376835		Bacteria;Spirochaetes;Spirochaetes;MSBL2	0	0.00950462
Bacteria;Actinobacteria;Acidimicrobiia;Acidimicrobiales;Acidimicrobiaceae;CL500-29_marine_group	0.0054363	0.00674116		Bacteria;Deferribacteres;Deferribacteres;Deferribacterales;SAR406_clade(Marine_group_A)	0.00459563	0.00946275
Bacteria;Actinobacteria;Rubrobacteria;Rubrobacterales;Rubrobacteriaceae;Rubrobacter	0.0054363	0.00473138		Bacteria;Proteobacteria;Deltaproteobacteria;Syntrophobacterales;Syntrophobacteraceae;Desulforhabdus	0.00431541	0.00942088
Bacteria;Proteobacteria;Alphaproteobacteria;Rhodospirillales;Rhodospirillaceae;Elstera	0.0054363	0.0014236		Bacteria;Acidobacteria;Holophagae;TK85	0.0074539	0.00937901
Bacteria;Proteobacteria;Deltaproteobacteria;Desulfobacterales;Desulfobacteraceae;Desulfobacula	0.0054363	0.00280533		Bacteria;Actinobacteria;Thermoleophilia;Gaiellales;Gaiellaceae;Gaiella	0.0156364	0.0092534
Bacteria;Proteobacteria;Deltaproteobacteria;Myxococcales;Sandaracinaceae;Sandaracinus	0.0054363	0.00351713		Bacteria;Planctomycetes;Phycisphaerae;Phycisphaerales	0	0.00921153
Bacteria;Proteobacteria;Deltaproteobacteria;Desulfobacterales;Desulfobulbaceae;Desulfocapsa	0.00538026	0.00544317		Bacteria;Proteobacteria;Deltaproteobacteria;Desulfurellales;Desulfurellaceae;Hippea	0.00369893	0.00916966
Bacteria;Proteobacteria;Gammaproteobacteria;Xanthomonadales;Xanthomonadaceae;Rhodanobacter	0.00538026	0.00171669		Bacteria;Actinobacteria;Actinobacteria;Frankiales;Acidothermaceae;Acidothermus	0.00582861	0.00891843
Bacteria;Actinobacteria;Actinobacteria;Micromonosporales;Micromonosporaceae;Pilimelia	0.00526817	0.000376835		Archaea;Euryarchaeota;Thermoplasmata;20a-9	0	0.00870908
Bacteria;Chloroflexi;Ktedonobacteria;Ktedonobacterales;Thermosporotrichaceae	0.00526817	0.000921153		Archaea;Euryarchaeota;Methanobacteria;Methanobacteriales;Methanobacteriaceae;Methanobacterium	0.00369893	0.00866721
Bacteria;Cyanobacteria;ML635J-21	0.00526817	0.0743621		Bacteria;GAL08	0.000224177	0.00862534
Bacteria;Proteobacteria;Alphaproteobacteria;E6aD10	0.00526817	0.000293094		Bacteria;Firmicutes;Clostridia;Clostridiales;Veillonellaceae;Dialister	0.00560443	0.00858347
Bacteria;Firmicutes;Clostridia;Clostridiales;Syntrophomonadaceae;Syntrophomonas	0.00521212	0.0231126		Bacteria;Firmicutes;Bacilli;Bacillales;Paenibacillaceae;Brevibacillus	0	0.0085416
Bacteria;Proteobacteria;Alphaproteobacteria;Rhizobiales;Xanthobacteraceae;Ancylobacter	0.00510003	0.000293094		Bacteria;Chlamydiae;Chlamydiae;Chlamydiales;Parachlamydiaceae;Candidatus_Protochlamydia	0.0828335	0.00849973
Bacteria;Proteobacteria;Alphaproteobacteria;SAR11_clade	0.00510003	0.00129799		Bacteria;Actinobacteria;Actinobacteria;PeM15	0.0049319	0.00849973
Bacteria;Verrucomicrobia;Opitutae;Opitutales;Opitutaceae;Alterococcus	0.00510003	0.000669929		Bacteria;Firmicutes;Clostridia;Clostridiales;Veillonellaceae;Dendrosporobacter	0	0.00849973
Bacteria;Bacteroidetes;Bacteroidia;Bacteroidales;Prevotellaceae;Xylanibacter	0.00504399	0.00418706		Bacteria;Acidobacteria;Holophagae;iii1-8	0.0109286	0.00845786
Bacteria;Deferribacteres;Deferribacteres;Deferribacterales;LCP-89	0.00498794	0.298202		Bacteria;Gemmatimonadetes;Gemmatimonadetes;AT425-EubC11_terrestrial_group	0.00196155	0.00845786
Bacteria;Firmicutes;Clostridia;Clostridiales;Peptostreptococcaceae;Incertae_Sedis	0.00498794	0.0884725		Archaea;Euryarchaeota;Methanomicrobia;Methanomicrobiales;uncultured	0	0.00845786
Bacteria;Actinobacteria;Actinobacteria;PeM15	0.0049319	0.00849973		Bacteria;Chlorobi;Ignavibacteria;Ignavibacteriales;LD-RB-34	0.00453959	0.00837412
Bacteria;Bacteroidetes;Bacteroidia;Bacteroidales;Marinilabiaceae	0.0049319	0.0267134		Bacteria;Acidobacteria;Acidobacteria;Elev-16S-573	0.0524575	0.00833224
Bacteria;Proteobacteria;Alphaproteobacteria;Rickettsiales;Rickettsiaceae	0.0049319	0.000628059		Bacteria;Chloroflexi;Anaerolineae;Anaerolineales;Anaerolineaceae;Anaerolinea	0.00336266	0.00833224
Bacteria;Acidobacteria;Holophagae;NS72	0.00487586	0.00452202		Bacteria;Acidobacteria;Holophagae;CA002	0.0015132	0.00833224
Bacteria;Proteobacteria;Gammaproteobacteria;BD7-8_marine_group	0.00481981	0		Bacteria;Proteobacteria;Deltaproteobacteria;Myxococcales;MSB-4B10	0.000280222	0.00829037
Bacteria;Proteobacteria;Alphaproteobacteria;Rhodospirillales;Rhodospirillaceae;Dongia	0.00476377	8.37412e-05		Bacteria;Chloroflexi;MSB-5B2	0.000224177	0.00816476
Bacteria;Proteobacteria;Betaproteobacteria;Burkholderiales;Oxalobacteraceae;Massilia	0.00476377	0.00808102		Bacteria;Proteobacteria;Deltaproteobacteria;Desulfobacterales;Desulfobulbaceae;SEEP-SRB2	0.0260606	0.00808102
Bacteria;Synergistetes;Synergistia;Synergistales;Synergistaceae	0.00476377	0.0230288		Bacteria;Proteobacteria;Betaproteobacteria;Burkholderiales;Oxalobacteraceae;Massilia	0.00476377	0.00808102
Bacteria;Planctomycetes;Planctomycetacia;Planctomycetales;Planctomycetaceae;Rhodopirellula	0.00470772	0.0138592		Bacteria;Elusimicrobia;Elusimicrobia;MD2894-B20	0	0.00808102
Bacteria;Proteobacteria;Betaproteobacteria;TRA3-20	0.00470772	0.00196792		Bacteria;Firmicutes;Erysipelotrichi;Erysipelotrichales;Erysipelotrichaceae	0.00269013	0.00803915
Bacteria;Proteobacteria;Gammaproteobacteria;Pseudomonadales;Pseudomonadaceae	0.00470772	0.000502447		Bacteria;Firmicutes;Clostridia;Clostridiales;Veillonellaceae;Succiniclasticum	0.0059407	0.0078298
Bacteria;Verrucomicrobia;Spartobacteria;Chthoniobacterales;Xiphinematobacteraceae;Candidatus_Xiphinematobacter	0.00470772	0.00247036		Bacteria;Chloroflexi;Ktedonobacteria;Ktedonobacterales;HSB_OF53-F07	0.000168133	0.00778793
Bacteria;Bacteroidetes;Cytophagia;Order_III_Incertae_Sedis;F1-37X2	0.00465168	0.00121425		Bacteria;Spirochaetes;Spirochaetes;Spirochaetales;PL-11B10	0.000784621	0.00770419
Bacteria;Deferribacteres;Deferribacteres;Deferribacterales;SAR406_clade(Marine_group_A)	0.00459563	0.00946275		Bacteria;Firmicutes;Bacilli;Bacillales;Planococcaceae;Jeotgalibacillus	0	0.00762044
Bacteria;Chlorobi;Ignavibacteria;Ignavibacteriales;LD-RB-34	0.00453959	0.00837412		Bacteria;Bacteroidetes;Flavobacteria;Flavobacteriales;Cryomorphaceae;Fluviicola	0.00560443	0.00757857
Bacteria;Proteobacteria;Alphaproteobacteria;Rhizobiales;Rhodobiaceae;Anderseniella	0.00448355	0.000251223		Bacteria;Firmicutes;Clostridia;Clostridiales;Lachnospiraceae;Epulopiscium	0.000280222	0.0075367
Bacteria;Proteobacteria;Betaproteobacteria;Rhodocyclales;Rhodocyclaceae;Sulfuritalea	0.00448355	0.00209353		Bacteria;Proteobacteria;Alphaproteobacteria;Rhizobiales;Beijerinckiaceae	0.579779	0.00749483
Bacteria;Firmicutes;Clostridia;Clostridiales;Ruminococcaceae;Fastidiosipila	0.0044275	0.0641876		Bacteria;Firmicutes;Bacilli;Bacillales;Staphylococcaceae;Staphylococcus	0.000168133	0.00749483
Bacteria;Proteobacteria;Alphaproteobacteria;Rhizobiales;AKYG1088	0.0044275	0.000167482		Bacteria;Firmicutes;Clostridia;Thermoanaerobacterales;Thermoanaerobacteraceae	0.0102001	0.00745296
Bacteria;Bacteroidetes;Bacteroidia;Bacteroidales;uncultured	0.00437146	0.00314029		Archaea;Euryarchaeota;Halobacteria;Halobacteriales;SM1K20	0	0.00745296
Bacteria;Proteobacteria;Deltaproteobacteria;43F-1404R	0.00437146	0.135493		Bacteria;Proteobacteria;Alphaproteobacteria;Rhodospirillales;JG37-AG-20	0.594518	0.00741109
Bacteria;Proteobacteria;Gammaproteobacteria;Pseudomonadales;Moraxellaceae;Acinetobacter	0.00437146	0.00263785		Bacteria;Chlamydiae;Chlamydiae;Chlamydiales;Parachlamydiaceae;Neochlamydia	0.174298	0.00741109
Bacteria;Proteobacteria;Alphaproteobacteria;SAR11_clade;Deep_1	0.00431541	0.00121425		Bacteria;Elusimicrobia;Elusimicrobia;Elusimicrobiales;Elusimicrobiaceae;Elusimicrobium	0	0.00741109
Bacteria;Proteobacteria;Deltaproteobacteria;Syntrophobacterales;Syntrophobacteraceae;Desulforhabdus	0.00431541	0.00942088		Archaea;Euryarchaeota;Methanomicrobia;Methanosarcinales;GOM_Arc_I	0	0.00732735
Bacteria;Proteobacteria;Alphaproteobacteria;Rhodospirillales;Rhodospirillaceae;Magnetospirillum	0.00425937	4.18706e-05		Bacteria;Firmicutes;Clostridia;Clostridiales;Family_XI_Incertae_Sedis;Incertae_Sedis	0.000112089	0.00728548
Bacteria;Acidobacteria;Acidobacteria	0.00420332	0.0502028		Bacteria;Actinobacteria;Actinobacteria;Actinomycetales;Actinomycetaceae;Actinomyces	0.0104242	0.00724361
Bacteria;Acidobacteria;Holophagae;NKB17	0.00420332	0.0463089		Bacteria;Firmicutes;Clostridia;Clostridiales;Clostridiaceae;Candidatus_Arthromitus	0.000504399	0.00724361
Bacteria;Proteobacteria;Epsilonproteobacteria;Campylobacterales;Helicobacteraceae;Helicobacter	0.00420332	0.00238662		Bacteria;Planctomycetes;Phycisphaerae;Phycisphaerales;Phycisphaeraceae;Z195MB87	0.000168133	0.00720174
Bacteria;Firmicutes;Clostridia;Clostridiales;Lachnospiraceae;Blautia	0.00414728	0.015199		Bacteria;Firmicutes;Bacilli;Bacillales;Planococcaceae;Caryophanon	0	0.007118
Bacteria;Bacteroidetes;Cytophagia;Cytophagales;Flammeovirgaceae;Persicobacter	0.00409124	0.000837412		Bacteria;Actinobacteria;Actinobacteria;Pseudonocardiales;Pseudonocardiaceae;Crossiella	0.00706158	0.00707613
Bacteria;Proteobacteria;Alphaproteobacteria;Rhizobiales;Bradyrhizobiaceae;Salinarimonas	0.00403519	8.37412e-05		Bacteria;Proteobacteria;Alphaproteobacteria;Sphingomonadales;Sphingomonadaceae;Sphingomonas	0.0285266	0.00703426
Bacteria;Actinobacteria;Actinobacteria;Streptomycetales;Streptomycetaceae;Streptomyces	0.00397915	0.00309842		Bacteria;Caldiserica;Caldisericia;Caldisericales;Caldisericaceae;Caldisericum	0.00678136	0.00695052
Bacteria;Chloroflexi;S085	0.00397915	0.180797		Bacteria;Chloroflexi;JG37-AG-4	0.00184946	0.00695052
Bacteria;Proteobacteria;Class_Incertae_Sedis;Order_Incertae_Sedis;Family_Incertae_Sedis;Mariprofundus	0.00397915	0.0028472		Bacteria;Firmicutes;Clostridia;Clostridiales;Lachnospiraceae;Anaerostipes	0.000616488	0.00695052
Bacteria;Planctomycetes;Pla4_lineage	0.0039231	0.207846		Bacteria;Proteobacteria;Betaproteobacteria;Burkholderiales;Burkholderiaceae;Burkholderia	0.00381101	0.00690865
Bacteria;Proteobacteria;Alphaproteobacteria;Caulobacterales;Hyphomonadaceae	0.0039231	0.00104676		Bacteria;Bacteroidetes;Cytophagia;Order_II_Incertae_Sedis;Rhodothermaceae;Rubricoccus	0.00734181	0.00686677
Bacteria;Candidate_division_SR1	0.00386706	0.024913		Bacteria;Elusimicrobia;Elusimicrobia;FCPU453	5.60443e-05	0.0068249
Bacteria;GOUTA4	0.00386706	0.199932		Bacteria;Bacteroidetes;Bacteroidia;Bacteroidales;Porphyromonadaceae;Parabacteroides	0.00689345	0.00678303
Bacteria;Proteobacteria;Betaproteobacteria;Burkholderiales;Oxalobacteraceae;Herbaspirillum	0.00386706	0.000334965		Bacteria;Proteobacteria;Alphaproteobacteria;Rhodospirillales;I-10	0.00274617	0.00678303
Bacteria;Proteobacteria;Betaproteobacteria;Burkholderiales;Burkholderiaceae;Burkholderia	0.00381101	0.00690865		Bacteria;Fibrobacteres;Fibrobacteria;Fibrobacterales;09D2Z46	0.00128902	0.00678303
Bacteria;Proteobacteria;Betaproteobacteria;SC-I-84	0.00381101	0.00113051		Bacteria;Actinobacteria;Acidimicrobiia;Acidimicrobiales;Acidimicrobiaceae;CL500-29_marine_group	0.0054363	0.00674116
Bacteria;Proteobacteria;Gammaproteobacteria;Oceanospirillales;Alcanivoracaceae;Kangiella	0.00381101	8.37412e-05		Bacteria;Firmicutes;Clostridia;Clostridiales;Clostridiaceae;Alkaliphilus	0.000616488	0.00674116
Bacteria;Bacteroidetes;Bacteroidia;Bacteroidales;Porphyromonadaceae;Porphyromonas	0.00375497	0.00527569		Bacteria;Proteobacteria;Deltaproteobacteria;Desulfobacterales;Desulfobulbaceae;MSBL7	0.000840665	0.00669929
Bacteria;Spirochaetes;Spirochaetes;Spirochaetales;Leptospiraceae	0.00375497	0.320352		Bacteria;Planctomycetes;BD7-11	0.00330662	0.00665742
Archaea;Euryarchaeota;Methanobacteria;Methanobacteriales;Methanobacteriaceae;Methanobacterium	0.00369893	0.00866721		Bacteria;Spirochaetes;Spirochaetes;Spirochaetales;V2072-189E03	0	0.00661555
Bacteria;Bacteroidetes;Bacteroidia;Bacteroidales;Marinilabiaceae;Alkaliflexus	0.00369893	0.00372648		Bacteria;Firmicutes;Clostridia;Clostridiales;Ruminococcaceae;Saccharofermentans	0.00179342	0.00657368
Bacteria;Elusimicrobia;Elusimicrobia;Lineage_IV	0.00369893	0.198634		Archaea;Thaumarchaeota;Marine_Benthic_Group_A	0	0.00653181
Bacteria;Nitrospirae;Nitrospira;Nitrospirales;Nitrospiraceae;Thermodesulfovibrio	0.00369893	0.0238662		Archaea;Euryarchaeota;Halobacteria;Halobacteriales;Halobacteriaceae;Halococcus	0	0.00644807
Bacteria;Proteobacteria;Deltaproteobacteria;Desulfurellales;Desulfurellaceae;Hippea	0.00369893	0.00916966		Bacteria;Bacteroidetes;Bacteroidia;Bacteroidales;Marinilabiaceae;Marinifilum	0.0100319	0.00632246
Bacteria;Proteobacteria;Deltaproteobacteria;Desulfuromonadales;Desulfuromonadaceae;Desulfuromusa	0.00369893	0.00184231		Bacteria;Proteobacteria;Alphaproteobacteria;Rhizobiales;Beijerinckiaceae;Methylovirgula	1.25567	0.00619685
Bacteria;Bacteroidetes;Cytophagia;Cytophagales;Flammeovirgaceae	0.00364288	0.0267134		Bacteria;Proteobacteria;Deltaproteobacteria;Bdellovibrionales;Bacteriovoracaceae;Peredibacter	0.00212968	0.0061131
Bacteria;Chloroflexi;SHA-26	0.00358684	0.0458064		Bacteria;Verrucomicrobia;Spartobacteria;Chthoniobacterales;Chthoniobacteraceae;Chthoniobacter	0.124362	0.00607123
Bacteria;JL-ETNP-Z39	0.00358684	0.0384791		Bacteria;Firmicutes;Bacilli;Bacillales;Bacillaceae;Paucisalibacillus	0	0.00602936
Bacteria;Proteobacteria;Alphaproteobacteria;Rhizobiales;Hyphomicrobiaceae;Filomicrobium	0.00358684	0.00196792		Bacteria;Verrucomicrobia;Verrucomicrobiae;Verrucomicrobiales;DEV007	0.000672532	0.00598749
Bacteria;Proteobacteria;Alphaproteobacteria;Rhodospirillales;Acetobacteraceae;Asaia	0.00353079	8.37412e-05		Bacteria;MVP-21	0.00112089	0.00594562
Bacteria;Proteobacteria;Deltaproteobacteria;Desulfobacterales;Desulfobulbaceae;Desulfopila	0.00353079	0.00104676		Bacteria;Firmicutes;Bacilli;Bacillales;Bacillaceae;Virgibacillus	0	0.00594562
Bacteria;Acidobacteria;Acidobacteria;11-24	0.00347475	0.00372648		Bacteria;Chloroflexi;Dehalococcoidetes;Order_Incertae_Sedis;Family_Incertae_Sedis;Dehalogenimonas	0.0653477	0.00586188
Bacteria;Gemmatimonadetes;Gemmatimonadetes;Gemmatimonadales;Gemmatimonadaceae;Gemmatimonas	0.00347475	0.00209353		Bacteria;Proteobacteria;Betaproteobacteria;Nitrosomonadales;Nitrosomonadaceae	0.022754	0.00582001
Bacteria;NPL-UPA2	0.00347475	0.147301		Bacteria;Bacteroidetes;Flavobacteria;Flavobacteriales;NS9_marine_group	0.0187188	0.00577814
Bacteria;Proteobacteria;Alphaproteobacteria;Sphingomonadales;Sphingomonadaceae;Sphingopyxis	0.00347475	0.00251223		Bacteria;Bacteroidetes;Bacteroidia;Bacteroidales;Porphyromonadaceae	0.00285826	0.00573627
Bacteria;Proteobacteria;Deltaproteobacteria;SAR324_clade(Marine_group_B)	0.00347475	0.104593		Bacteria;Proteobacteria;Deltaproteobacteria;Desulfuromonadales;Desulfuromonadaceae;Desulfuromonas	0.00140111	0.00573627
Bacteria;Proteobacteria;Gammaproteobacteria	0.00347475	0.000251223		Bacteria;Proteobacteria;Betaproteobacteria;Nitrosomonadales;Gallionellaceae;Sideroxydans	0.00134506	0.00573627
Bacteria;Chlamydiae;Chlamydiae;Chlamydiales;Parachlamydiaceae;Parachlamydia	0.0034187	0.00163295		Bacteria;Firmicutes;Clostridia;Clostridiales;Lachnospiraceae;Roseburia	0.00683741	0.0056944
Bacteria;Firmicutes;Clostridia;Clostridiales;Gracilibacteraceae;Lutispora	0.0034187	0.0253736		Bacteria;Gemmatimonadetes;Gemmatimonadetes;PAUC43f_marine_benthic_group	0.00269013	0.00565253
Archaea;Euryarchaeota;Methanomicrobia;Methanocellales;Methanocellaceae;Rice_Cluster_I	0.00336266	0.00464763		Bacteria;Proteobacteria;Deltaproteobacteria;Desulfobacterales;Desulfobacteraceae;Desulfatibacillum	0.00039231	0.00565253
Bacteria;Chloroflexi;Anaerolineae;Anaerolineales;Anaerolineaceae;Anaerolinea	0.00336266	0.00833224		Bacteria;Firmicutes;Clostridia;Clostridiales;Ruminococcaceae;Faecalibacterium	0.00280222	0.00552692
Bacteria;Proteobacteria;Epsilonproteobacteria;Campylobacterales;Helicobacteraceae;Sulfurovum	0.00336266	0.00301468		Bacteria;Proteobacteria;Betaproteobacteria;Burkholderiales;Comamonadaceae;Simplicispira	0.00112089	0.00552692
Bacteria;Actinobacteria;Actinobacteria;Frankiales;Sporichthyaceae	0.00330662	0.00288907		Archaea;Euryarchaeota;Thermoplasmata;Thermoplasmatales;ANT06-05	0	0.00552692
Bacteria;Chloroflexi;Ktedonobacteria;Ktedonobacterales;Thermosporotrichaceae;Thermosporothrix	0.00330662	0.000209353		Bacteria;Proteobacteria;ARKDMS-49	0.00039231	0.00548505
Bacteria;Planctomycetes;BD7-11	0.00330662	0.00665742		Bacteria;Chloroflexi;Anaerolineae;Anaerolineales;Anaerolineaceae;Levilinea	0.000224177	0.00548505
Bacteria;Verrucomicrobia;Opitutae;vadinHA64	0.00330662	0.00272159		Bacteria;Proteobacteria;Alphaproteobacteria;Rhodospirillales;Rhodospirillaceae;Azospirillum	0.246315	0.00544317
Bacteria;Actinobacteria;Coriobacteriia;Coriobacteriales;Coriobacteriaceae;Enterorhabdus	0.00325057	0.00322403		Bacteria;Actinobacteria;Actinobacteria;Micrococcales;Micrococcaceae;Arthrobacter	0.00706158	0.00544317
Bacteria;Proteobacteria;Alphaproteobacteria;Rhizobiales;Phyllobacteriaceae;Ahrensia	0.00319453	8.37412e-05		Bacteria;Proteobacteria;Deltaproteobacteria;Desulfobacterales;Desulfobulbaceae;Desulfocapsa	0.00538026	0.00544317
Bacteria;Proteobacteria;Betaproteobacteria;Burkholderiales;Comamonadaceae;Polaromonas	0.00319453	0.00221914		Bacteria;Acidobacteria;Holophagae;Sva0725	0.00285826	0.00544317
Bacteria;Proteobacteria;Deltaproteobacteria;Desulfobacterales;Desulfobacteraceae;SEEP-SRB1	0.00319453	0.0382278		Bacteria;Firmicutes;Erysipelotrichi;Erysipelotrichales;Erysipelotrichaceae;Erysipelothrix	0.000336266	0.00544317
Bacteria;Proteobacteria;Deltaproteobacteria;DTB120	0.00319453	0.0175438		Bacteria;Planctomycetes;Phycisphaerae;Phycisphaerales;uncultured	0.000336266	0.00544317
Bacteria;Proteobacteria;Gammaproteobacteria;Xanthomonadales;Xanthomonadaceae	0.00319453	0.000921153		Bacteria;Cyanobacteria;Cyanobacteria;SubsectionIII;FamilyI;Crinalium	0	0.00544317
Bacteria;Proteobacteria;Gammaproteobacteria;Xanthomonadales;Xanthomonadaceae;Thermomonas	0.00319453	0.00322403		Bacteria;Firmicutes;Clostridia;Clostridiales;Ruminococcaceae;Anaerofilum	0.293896	0.00531756
Bacteria;Actinobacteria;Actinobacteria;Micrococcales;Microbacteriaceae;Microbacterium	0.00313848	0.00280533		Bacteria;Proteobacteria;Alphaproteobacteria;Rhodospirillales;Rhodospirillaceae;Skermanella	0.0909039	0.00527569
Bacteria;Proteobacteria;Alphaproteobacteria;Rhizobiales;Beijerinckiaceae;Camelimonas	0.00308244	0.000418706		Bacteria;Bacteroidetes;Bacteroidia;Bacteroidales;Porphyromonadaceae;Porphyromonas	0.00375497	0.00527569
Bacteria;Proteobacteria;Alphaproteobacteria;Rhizobiales;Brucellaceae;Ochrobactrum	0.00308244	0.000209353		Bacteria;Proteobacteria;Alphaproteobacteria;Rickettsiales;SM2D12	0.0141232	0.00523382
Bacteria;Proteobacteria;Alphaproteobacteria;Sneathiellales;Sneathiellaceae;Sneathiella	0.00302639	8.37412e-05		Bacteria;Firmicutes;Clostridia;D8A-2	0.00218573	0.00515008
Bacteria;Actinobacteria;Coriobacteriia;Coriobacteriales;Coriobacteriaceae;Atopobium	0.00297035	0.00309842		Archaea;Thaumarchaeota;Marine_Benthic_Group_B	0	0.00510821
Bacteria;Actinobacteria;Actinobacteria;Corynebacteriales;Mycobacteriaceae;Mycobacterium	0.0029143	0.00138173		Bacteria;Bacteroidetes;Flavobacteria;Flavobacteriales;Flavobacteriaceae;Maritimimonas	0.00134506	0.00506634
Bacteria;Actinobacteria;Actinobacteria;Corynebacteriales;uncultured	0.0029143	0.00251223		Bacteria;Firmicutes;Bacilli;Bacillales;Bacillaceae;Geobacillus	0.000504399	0.00502447
Bacteria;Bacteroidetes;Bacteroidia;Bacteroidales;Rikenellaceae	0.0029143	0.00171669		Bacteria;Planctomycetes;Planctomycetacia;Planctomycetales;Planctomycetaceae;Termite_planctomycete_cluster	5.60443e-05	0.0049826
Bacteria;Proteobacteria;Alphaproteobacteria;Rhizobiales;B142	0.0029143	0.000125612		Bacteria;Proteobacteria;Deltaproteobacteria;Desulfobacterales;Desulfobacteraceae;Desulfonema	0.000840665	0.00494073
Bacteria;Proteobacteria;Alphaproteobacteria;SB1-18	0.0029143	0.000125612		Bacteria;Bacteroidetes;Sphingobacteriia;Sphingobacteriales;NS11-12_marine_group	0.00633301	0.00489886
Bacteria;Proteobacteria;Betaproteobacteria;Neisseriales;Neisseriaceae	0.0029143	0.00272159		Bacteria;Proteobacteria;Deltaproteobacteria;Myxococcales;Polyangiaceae;Byssovorax	0.024043	0.00485699
Bacteria;Acidobacteria;Acidobacteria;AT-s3-28	0.00285826	0.00975584		Bacteria;Verrucomicrobia;Spartobacteria;Chthoniobacterales;DA101_soil_group	0.0069495	0.00485699
Bacteria;Acidobacteria;Acidobacteria;Elev-16S-1166	0.00285826	0.000921153		Bacteria;Bacteroidetes;Sphingobacteriia;Sphingobacteriales;S15A-MN91	0.000616488	0.00485699
Bacteria;Acidobacteria;Holophagae;Sva0725	0.00285826	0.00544317		Bacteria;Planctomycetes;Phycisphaerae;S15A-MN16	0.000112089	0.00485699
Bacteria;Actinobacteria;Actinobacteria;Corynebacteriales;Corynebacteriaceae;Corynebacterium	0.00285826	0.00259598		Bacteria;Firmicutes;Bacilli;Bacillales;Paenibacillaceae;Aneurinibacillus	0	0.00485699
Bacteria;Bacteroidetes;Bacteroidia;Bacteroidales;Porphyromonadaceae	0.00285826	0.00573627		Bacteria;Proteobacteria;Alphaproteobacteria;Rhizobiales;Bradyrhizobiaceae;Bradyrhizobium	0.296531	0.00477325
Bacteria;Firmicutes;Clostridia;Clostridiales;Family_XI_Incertae_Sedis;Sedimentibacter	0.00285826	0.011975		Bacteria;Proteobacteria;Alphaproteobacteria;Rickettsiales;uncultured	0.0020176	0.00477325
Bacteria;Proteobacteria;Alphaproteobacteria;Caulobacterales;Hyphomonadaceae;Hirschia	0.00285826	0.000209353		Bacteria;Actinobacteria;Rubrobacteria;Rubrobacterales;Rubrobacteriaceae;Rubrobacter	0.0054363	0.00473138
Bacteria;Proteobacteria;Alphaproteobacteria;Rhizobiales;Beijerinckiaceae;Chelatococcus	0.00285826	8.37412e-05		Bacteria;Firmicutes;Clostridia;Clostridiales;Family_XII_Incertae_Sedis;Fusibacter	0.00123298	0.0046895
Bacteria;Firmicutes;Clostridia;Clostridiales;Ruminococcaceae;Faecalibacterium	0.00280222	0.00552692		Archaea;Euryarchaeota;Methanomicrobia;Methanocellales;Methanocellaceae;Rice_Cluster_I	0.00336266	0.00464763
Bacteria;Proteobacteria;Alphaproteobacteria;Rhizobiales;Family_Incertae_Sedis;Agaricicola	0.00280222	0		Bacteria;Firmicutes;Clostridia;Clostridiales;Lachnospiraceae;Pseudobutyrivibrio	0.00240991	0.00464763
Archaea;Euryarchaeota;Methanomicrobia;Methanomicrobiales;Methanomicrobiaceae;Methanogenium	0.00274617	0.00414519		Bacteria;Hyd24-12	0.00106484	0.00464763
Bacteria;Actinobacteria;Actinobacteria;Propionibacteriales;Nocardioidaceae;Marmoricola	0.00274617	0.00251223		Bacteria;Firmicutes;Bacilli;Bacillales;Planococcaceae;Rummeliibacillus	0	0.00464763
Bacteria;Actinobacteria;Actinobacteria;Pseudonocardiales;Pseudonocardiaceae;Saccharopolyspora	0.00274617	0.00238662		Bacteria;Bacteroidetes;Flavobacteria;Flavobacteriales;Cryomorphaceae;NS7_marine_group	0.00666927	0.00460576
Bacteria;Planctomycetes;Planctomycetacia;Planctomycetales;Planctomycetaceae;Schlesneria	0.00274617	0.000334965		Bacteria;Lentisphaerae;Lentisphaeria;113B434	0	0.00460576
Bacteria;Proteobacteria;Alphaproteobacteria;Rhodospirillales;I-10	0.00274617	0.00678303		Bacteria;Bacteroidetes;Cytophagia;Order_II_Incertae_Sedis;Rhodothermaceae;Salinibacter	0.010088	0.00456389
Bacteria;Proteobacteria;Alphaproteobacteria;Rhodospirillales;Rhodospirillaceae;Phaeospirillum	0.00274617	0.000586188		Bacteria;Thermotogae;Thermotogae;Thermotogales;Thermotogaceae;EM3	0.00140111	0.00456389
Bacteria;Bacteroidetes;Flavobacteria;Flavobacteriales;Flavobacteriaceae	0.00269013	0.00259598		Bacteria;Bacteroidetes;Bacteroidia;Bacteroidales;Prevotellaceae;Paraprevotella	0.00134506	0.00456389
Bacteria;Firmicutes;Clostridia;Clostridiales;Family_XI_Incertae_Sedis;Tissierella	0.00269013	0.00351713		Bacteria;Bacteroidetes;Cytophagia;Cytophagales;Cytophagaceae;Emticicia	0.000616488	0.00456389
Bacteria;Firmicutes;Erysipelotrichi;Erysipelotrichales;Erysipelotrichaceae	0.00269013	0.00803915		Bacteria;Bacteroidetes;Sphingobacteriia;Sphingobacteriales	0.000224177	0.00456389
Bacteria;Gemmatimonadetes;Gemmatimonadetes;PAUC43f_marine_benthic_group	0.00269013	0.00565253		Bacteria;Acidobacteria;Holophagae;NS72	0.00487586	0.00452202
Bacteria;Proteobacteria;Deltaproteobacteria;Myxococcales;VHS-B3-70	0.00269013	0.0399864		Bacteria;Chloroflexi;Ktedonobacteria;Ktedonobacterales;Ktedonobacteraceae	0.00140111	0.00448015
Bacteria;Proteobacteria;Gammaproteobacteria;Chromatiales;Chromatiaceae;Rheinheimera	0.00269013	0.000251223		Bacteria;Bacteroidetes;Bacteroidia;Bacteroidales;Rikenellaceae;vadinBC27_wastewater-sludge_group	0.000728576	0.00439641
Bacteria;Bacteroidetes;Bacteroidia;Bacteroidales;Rikenellaceae;Alistipes	0.00263408	0.0102164		Bacteria;Actinobacteria;Actinobacteria;Propionibacteriales;Nocardioidaceae;Actinopolymorpha	0.000168133	0.00439641
Bacteria;Planctomycetes;Planctomycetacia;Planctomycetales;Planctomycetaceae;Pir3_lineage	0.00263408	0.0225682		Bacteria;Armatimonadetes;Chthonomonadetes;Chthonomonadales;Chthonomonadaceae;Chthonomonas	0.0794148	0.00435454
Bacteria;Proteobacteria;Alphaproteobacteria;Sphingomonadales;GOBB3-C201	0.00263408	0.000334965		Bacteria;Chloroflexi;Ktedonobacteria;Ktedonobacterales;Ktedonobacteraceae;Ktedonobacter	0.00168133	0.00435454
Bacteria;Bacteroidetes;Bacteroidia;Bacteroidales;Porphyromonadaceae;Proteiniphilum	0.00257804	0.00184231		Bacteria;Bacteroidetes;Cytophagia;Order_III_Incertae_Sedis;ML602J-37	0.000168133	0.00435454
Bacteria;Firmicutes;Bacilli;Bacillales;Bacillaceae;Bacillus	0.00257804	2.69613		Bacteria;Proteobacteria;Deltaproteobacteria;Desulfuromonadales;BVA59	0.00112089	0.00431267
Bacteria;Firmicutes;Clostridia;Thermoanaerobacterales;Thermodesulfobiaceae;Coprothermobacter	0.00257804	0.00167482		Archaea;Euryarchaeota;Thermoplasmata;Thermoplasmatales;Marine_Group_II	0	0.00431267
Bacteria;Proteobacteria;Alphaproteobacteria;Rhizobiales;Xanthobacteraceae;Xanthobacter	0.00257804	0.000418706		Bacteria;Proteobacteria;Deltaproteobacteria;FW113	0	0.00431267
Bacteria;Proteobacteria;Alphaproteobacteria;Rhodospirillales;KCM-B-15	0.00257804	0.000293094		Bacteria;Proteobacteria;Alphaproteobacteria;Rhizobiales;Bradyrhizobiaceae;Rhodoblastus	0.331166	0.0042708
Bacteria;Proteobacteria;Alphaproteobacteria;Rhodospirillales;Rhodospirillaceae;Tistrella	0.00257804	0.000167482		Bacteria;Proteobacteria;CF2	0.0100319	0.0042708
Bacteria;Proteobacteria;Deltaproteobacteria;Desulfobacterales;Desulfobacteraceae;Sva0081_sediment_group	0.00257804	0.00418706		Bacteria;Proteobacteria;Alphaproteobacteria;Rhodospirillales;Rhodospirillaceae;Thalassospira	0.00818247	0.0042708
Bacteria;Chloroflexi;JG30-KF-CM66	0.00252199	0.38119		Bacteria;Firmicutes;Bacilli;Bacillales;Alicyclobacillaceae;Alicyclobacillus	0.00039231	0.0042708
Bacteria;Firmicutes;Clostridia;Thermoanaerobacterales;Thermoanaerobacteraceae;Syntrophaceticus	0.00252199	0.00226101		Bacteria;Verrucomicrobia;OPB35_soil_group;Pedosphaera	0.163033	0.00422893
Bacteria;Proteobacteria;Alphaproteobacteria;Rhizobiales;Hyphomicrobiaceae;Blastochloris	0.00252199	0.00075367		Bacteria;Firmicutes;Clostridia;Clostridiales;Christensenellaceae;Christensenella	0.0108726	0.00422893
Bacteria;Proteobacteria;Deltaproteobacteria;Myxococcales;mle1-27	0.00252199	0.0154921		Bacteria;Chlorobi;Chlorobia;Chlorobiales;Chlorobiaceae;Chlorobium	0.00622092	0.00422893
Bacteria;Bacteroidetes;Sphingobacteriia;Sphingobacteriales;env.OPS_17	0.00246595	0.0007118		Bacteria;Bacteroidetes;Bacteroidia;Bacteroidales;Porphyromonadaceae;Tannerella	0.00235386	0.00422893
Bacteria;Proteobacteria;Alphaproteobacteria;Rhizobiales;D05-2	0.00246595	0.000209353		Bacteria;Actinobacteria;Coriobacteriia;Coriobacteriales;Coriobacteriaceae;Collinsella	0.000728576	0.00422893
Bacteria;WCHB1-60	0.00246595	0.0124356		Bacteria;Cyanobacteria;MLE1-12	0.222216	0.00418706
Bacteria;Chloroflexi;Chloroflexi;Chloroflexales;Chloroflexaceae;Roseiflexus	0.00240991	0.000502447		Bacteria;Bacteroidetes;Bacteroidia;Bacteroidales;Prevotellaceae;Xylanibacter	0.00504399	0.00418706
Bacteria;Firmicutes;Clostridia;Clostridiales;Lachnospiraceae;Pseudobutyrivibrio	0.00240991	0.00464763		Bacteria;Proteobacteria;Deltaproteobacteria;Desulfobacterales;Desulfobacteraceae;Sva0081_sediment_group	0.00257804	0.00418706
Bacteria;Firmicutes;Clostridia;Clostridiales;Ruminococcaceae;Papillibacter	0.00240991	0.0126868		Archaea;Euryarchaeota;Methanomicrobia;Methanomicrobiales;Methanomicrobiaceae;Methanogenium	0.00274617	0.00414519
Bacteria;Firmicutes;Clostridia;Clostridiales;Syntrophomonadaceae;Dethiobacter	0.00240991	0.0191767		Bacteria;Bacteroidetes;Sphingobacteriia;Sphingobacteriales;Saprospiraceae	0.00168133	0.00414519
Bacteria;Proteobacteria;Alphaproteobacteria;Rickettsiales;Candidatus_Odyssella	0.00240991	0.000460576		Bacteria;Firmicutes;Clostridia;Clostridiales;Family_XIII_Incertae_Sedis;Anaerovorax_	0.0010088	0.00414519
Bacteria;Verrucomicrobia;Opitutae;Puniceicoccales;Puniceicoccaceae;Pelagicoccus	0.00240991	0.000209353		Bacteria;Tenericutes;Mollicutes;RF9	0.000840665	0.00414519
Bacteria;Verrucomicrobia;Verrucomicrobiae;Verrucomicrobiales;Verrucomicrobiaceae;Haloferula	0.00240991	0.000418706		Bacteria;Actinobacteria;Actinobacteria;Streptosporangiales;Thermomonosporaceae;Actinoallomurus	0.000504399	0.00414519
Bacteria;Bacteroidetes;Bacteroidia;Bacteroidales;Porphyromonadaceae;Tannerella	0.00235386	0.00422893		Bacteria;Proteobacteria;Alphaproteobacteria;Rhodospirillales;Rhodospirillaceae;Defluviicoccus	0.0766126	0.00410332
Bacteria;Bacteroidetes;Sphingobacteriia;Sphingobacteriales;Sphingobacteriaceae;Mucilaginibacter	0.00235386	0.00184231		Bacteria;Actinobacteria;Acidimicrobiia;Acidimicrobiales;Iamiaceae;Iamia	0.00840665	0.00410332
Bacteria;Firmicutes;Clostridia;Clostridiales;Family_XI_Incertae_Sedis;Tepidimicrobium	0.00235386	0.0014236		Bacteria;Firmicutes;Bacilli;Bacillales;Bacillaceae;Ornithinibacillus	0	0.00410332
Bacteria;Firmicutes;Clostridia;Clostridiales;Family_XVIII_Incertae_Sedis;Symbiobacterium	0.00235386	0.0187999		Bacteria;Chlamydiae;Chlamydiae;Chlamydiales;Simkaniaceae;Candidatus_Rhabdochlamydia	0.112537	0.00406145
Bacteria;Planctomycetes;OM190	0.00235386	0.0778793		Bacteria;Acidobacteria;Acidobacteria;Acidobacteriales;Acidobacteriaceae;Granulicella	0.0136188	0.00406145
Bacteria;Proteobacteria;Alphaproteobacteria;Rhizobiales;Hyphomicrobiaceae;Maritalea	0.00235386	0		Bacteria;Planctomycetes;Phycisphaerae;Phycisphaerales;Phycisphaeraceae;Phycisphaera	0.0124979	0.00406145
Bacteria;Proteobacteria;Betaproteobacteria;Hydrogenophilales;Hydrogenophilaceae;Thiobacillus	0.00235386	0.00146547		Bacteria;Proteobacteria;Alphaproteobacteria;Rickettsiales;Candidatus_Captivus	0.0117693	0.00406145
Bacteria;Proteobacteria;Deltaproteobacteria;Bdellovibrionales;Bacteriovoracaceae;Deferrisoma	0.00235386	0.0171669		Bacteria;Proteobacteria;Gammaproteobacteria;Legionellales;Coxiellaceae;Rickettsiella	0.00818247	0.00406145
Bacteria;Proteobacteria;Gammaproteobacteria;Thiotrichales;Thiotrichaceae	0.00235386	0.000334965		Bacteria;Firmicutes;Clostridia;Clostridiales;Peptococcaceae;Desulfotomaculum	0.000896709	0.0039777
Bacteria;Firmicutes;Clostridia;Clostridiales;Lachnospiraceae;Butyrivibrio	0.00229782	0.00293094		Bacteria;Proteobacteria;Alphaproteobacteria;Rickettsiales;Holosporaceae;Holospora	0.0688224	0.00385209
Bacteria;Lentisphaerae;Lentisphaeria;RFP12_gut_group	0.00229782	0.0166645		Bacteria;Verrucomicrobia;Spartobacteria;Chthoniobacterales;01D2Z36	0.000616488	0.00381022
Bacteria;Proteobacteria;Alphaproteobacteria;Rhizobiales;Phyllobacteriaceae;Phyllobacterium	0.00229782	4.18706e-05		Bacteria;Firmicutes;Clostridia;Clostridiales;Clostridiaceae;Anaerobacter	0	0.00381022
Bacteria;Actinobacteria;Actinobacteria;Micrococcales;Microbacteriaceae;Candidatus_Planktoluna	0.00224177	0.00347526		Bacteria;Proteobacteria;Alphaproteobacteria;Rhizobiales;Rhodobiaceae;Parvibaculum	0.0363167	0.00376835
Bacteria;Actinobacteria;Actinobacteria;Propionibacteriales;Nocardioidaceae;Nocardioides	0.00224177	0.00129799		Bacteria;Firmicutes;Bacilli;Bacillales;Pasteuriaceae;Pasteuria	0.0191672	0.00376835
Bacteria;Chloroflexi;SAR202_clade	0.00224177	0.0289744		Bacteria;Firmicutes;Clostridia;Clostridiales;Ruminococcaceae;Anaerotruncus	0.0124418	0.00376835
Bacteria;Actinobacteria;Nitriliruptoria;Euzebyales;Euzebyaceae;Euzebya	0.00218573	0.00297281		Bacteria;Actinobacteria;Acidimicrobiia;Acidimicrobiales;Candidatus_Microthrix	0.00123298	0.00376835
Bacteria;Firmicutes;Clostridia;D8A-2	0.00218573	0.00515008		Bacteria;Planctomycetes;Planctomycetacia;Planctomycetales;Planctomycetaceae;Isosphaera	0.0186628	0.00372648
Bacteria;LD1-PA38	0.00218573	0.0028472		Bacteria;Bacteroidetes;Bacteroidia;Bacteroidales;Marinilabiaceae;Alkaliflexus	0.00369893	0.00372648
Bacteria;Proteobacteria;Alphaproteobacteria;Rickettsiales;Rickettsiaceae;Orientia	0.00218573	0.000167482		Bacteria;Acidobacteria;Acidobacteria;11-24	0.00347475	0.00372648
Bacteria;Actinobacteria;Actinobacteria;Bifidobacteriales;Bifidobacteriaceae;Bifidobacterium	0.00212968	0.00364274		Bacteria;Candidate_division_KB1	0.00117693	0.00368461
Bacteria;Fusobacteria;Fusobacteria;BS1-0-74	0.00212968	0.0105095		Bacteria;Actinobacteria;Actinobacteria;Streptosporangiales;Nocardiopsaceae	5.60443e-05	0.00368461
Bacteria;Lentisphaerae;Lentisphaeria;PBS-III-20	0.00212968	0.0235731		Bacteria;Proteobacteria;Epsilonproteobacteria;Campylobacterales;Helicobacteraceae	0.00610883	0.00364274
Bacteria;Proteobacteria;Alphaproteobacteria;Rhizobiales;Family_Incertae_Sedis;Nordella	0.00212968	0.00138173		Bacteria;Actinobacteria;Actinobacteria;Bifidobacteriales;Bifidobacteriaceae;Bifidobacterium	0.00212968	0.00364274
Bacteria;Proteobacteria;Deltaproteobacteria;Bdellovibrionales;Bacteriovoracaceae;Peredibacter	0.00212968	0.0061131		Bacteria;Planctomycetes;MBMPE71	0.000616488	0.00364274
Bacteria;Actinobacteria;Acidimicrobiia;Acidimicrobiales;OCS155_marine_group	0.00207364	0.0144453		Archaea;Euryarchaeota;Thermoplasmata;Thermoplasmatales;CCA47	0	0.00364274
Bacteria;Actinobacteria;Actinobacteria;Corynebacteriales;Nocardiaceae;Rhodococcus	0.00207364	0.00200979		Bacteria;Acidobacteria;Holophagae;Holophagales;Holophagaceae;Holophaga	0.0098638	0.00360087
Bacteria;Actinobacteria;Thermoleophilia;Solirubrobacterales;Solirubrobacteraceae;Solirubrobacter	0.00207364	0.00113051		Bacteria;Firmicutes;Clostridia;Clostridiales;Family_XI_Incertae_Sedis	0.00207364	0.00360087
Bacteria;Firmicutes;Clostridia;Clostridiales;Family_XI_Incertae_Sedis	0.00207364	0.00360087		Bacteria;Actinobacteria;Actinobacteria;Micromonosporales;Micromonosporaceae;Planosporangium	0	0.003559
Bacteria;Proteobacteria;Alphaproteobacteria;Caulobacterales;Hyphomonadaceae;Hellea	0.00207364	0.000921153		Bacteria;Proteobacteria;Gammaproteobacteria;Methylococcales;Methylococcaceae;Methylobacter	0	0.003559
Bacteria;Proteobacteria;Alphaproteobacteria;Rhizobiales;A0839	0.00207364	0.00272159		Bacteria;Proteobacteria;Betaproteobacteria;Rhodocyclales;Rhodocyclaceae	0.0372695	0.00351713
Bacteria;Proteobacteria;Alphaproteobacteria;Rhizobiales;Bartonellaceae;Bartonella	0.00207364	4.18706e-05		Bacteria;Proteobacteria;Deltaproteobacteria;Myxococcales;Sandaracinaceae;Sandaracinus	0.0054363	0.00351713
Bacteria;Proteobacteria;Alphaproteobacteria;Rhizobiales;Methylobacteriaceae;FFCH5871	0.00207364	8.37412e-05		Bacteria;Firmicutes;Clostridia;Clostridiales;Family_XI_Incertae_Sedis;Tissierella	0.00269013	0.00351713
Bacteria;Proteobacteria;Alphaproteobacteria;Rhizobiales;Rhizobiaceae;Ensifer	0.00207364	0.000502447		Bacteria;Planctomycetes;Phycisphaerae;KCLunmb-38-53	0	0.00351713
Bacteria;Proteobacteria;Alphaproteobacteria;Rhizobiales;Xanthobacteraceae;Starkeya	0.00207364	0.000209353		Archaea;Euryarchaeota;Methanomicrobia;Methanocellales;Methanocellaceae;Methanocella	0.133498	0.00347526
Bacteria;Proteobacteria;Epsilonproteobacteria;Campylobacterales;Helicobacteraceae;Sulfurimonas	0.00207364	0.00234475		Bacteria;Actinobacteria;Actinobacteria;Micrococcales;Microbacteriaceae;Candidatus_Planktoluna	0.00224177	0.00347526
Bacteria;Actinobacteria;Actinobacteria;Propionibacteriales;Propionibacteriaceae;Propionicicella	0.0020176	0.00293094		Bacteria;Proteobacteria;Gammaproteobacteria;Oceanospirillales;SAR86_clade	0.0020176	0.00347526
Bacteria;Bacteroidetes;Sphingobacteriia;Sphingobacteriales;CWT_CU03-E12	0.0020176	0.000669929		Bacteria;Proteobacteria;Alphaproteobacteria;Rhodobacterales;Rhodobacteraceae;Rhodobacter	0.00168133	0.00347526
Bacteria;Fibrobacteres;Fibrobacteria;TDNP-USbc97-59-2-150	0.0020176	0.00159108		Bacteria;Firmicutes;Erysipelotrichi;Erysipelotrichales;Erysipelotrichaceae;Asteroleplasma	0.000728576	0.00347526
Bacteria;Proteobacteria;Alphaproteobacteria;Rhizobiales;Rhizobiaceae;Shinella	0.0020176	8.37412e-05		Bacteria;Planctomycetes;Planctomycetacia;Planctomycetales;Planctomycetaceae;Singulisphaera	0.00717367	0.00343339
Bacteria;Proteobacteria;Alphaproteobacteria;Rickettsiales;uncultured	0.0020176	0.00477325		Bacteria;Chlamydiae;Chlamydiae;Chlamydiales;Simkaniaceae;Simkania	0.0105924	0.00339152
Bacteria;Proteobacteria;Alphaproteobacteria;S26-47	0.0020176	0		Bacteria;Firmicutes;Clostridia;Clostridiales;Caldicoprobacteraceae;Caldicoprobacter	0.00106484	0.00339152
Bacteria;Proteobacteria;Betaproteobacteria;Rhodocyclales;Rhodocyclaceae;Georgfuchsia	0.0020176	0		Bacteria;Proteobacteria;Deltaproteobacteria;Desulfobacterales;Desulfobacteraceae;Desulfosalsimonas	0	0.00334965
Bacteria;Proteobacteria;Gammaproteobacteria;Oceanospirillales;SAR86_clade	0.0020176	0.00347526		Bacteria;Proteobacteria;Gammaproteobacteria;Xanthomonadales;Sinobacteraceae;JTB255_marine_benthic_group	0.0015132	0.0032659
Bacteria;Chloroflexi;Ktedonobacteria;C0119	0.00196155	0.00150734		Bacteria;Acidobacteria;Acidobacteria;Acidobacteriales;Acidobacteriaceae;Acidobacterium	0.0159166	0.00322403
Bacteria;Firmicutes;Clostridia;Clostridiales;Veillonellaceae;Veillonella	0.00196155	0.00288907		Bacteria;Actinobacteria;Coriobacteriia;Coriobacteriales;Coriobacteriaceae;Enterorhabdus	0.00325057	0.00322403
Bacteria;Gemmatimonadetes;Gemmatimonadetes;AT425-EubC11_terrestrial_group	0.00196155	0.00845786		Bacteria;Proteobacteria;Gammaproteobacteria;Xanthomonadales;Xanthomonadaceae;Thermomonas	0.00319453	0.00322403
Bacteria;Proteobacteria;Alphaproteobacteria;Rhodobacterales;Rhodobacteraceae;Rhodovulum	0.00196155	0.00267972		Bacteria;Firmicutes;Clostridia;Thermoanaerobacterales;Thermoanaerobacteraceae;Moorella	0.00156924	0.00322403
Bacteria;Proteobacteria;Epsilonproteobacteria;Campylobacterales;Campylobacteraceae;Campylobacter	0.00196155	0.00280533		Bacteria;Proteobacteria;Deltaproteobacteria;Desulfobacterales;Desulfobacteraceae;Desulfobacterium	0.000224177	0.00322403
Bacteria;Proteobacteria;Gammaproteobacteria;EC3	0.00196155	0		Bacteria;Actinobacteria;Actinobacteria;Micromonosporales;Micromonosporaceae;Dactylosporangium	0.000112089	0.00322403
Bacteria;Proteobacteria;Alphaproteobacteria;Rhodospirillales;Acetobacteraceae;Stella	0.00190551	4.18706e-05		Archaea;Euryarchaeota;Thermoplasmata;Thermoplasmatales;AMOS1A-4113-D04	0	0.00322403
Bacteria;Acidobacteria;Acidobacteria;AMGG11	0.00184946	0.00217727		Bacteria;Verrucomicrobia;Spartobacteria;Chthoniobacterales;FukuN18_freshwater_group	0.0420893	0.00318216
Bacteria;Actinobacteria;Actinobacteria;Micrococcales;Microbacteriaceae;Candidatus_Aquiluna	0.00184946	0.00175856		Bacteria;Actinobacteria;Thermoleophilia;Solirubrobacterales;TM146	0.0208485	0.00318216
Bacteria;BHI80-139	0.00184946	0.0288907		Bacteria;Proteobacteria;Deltaproteobacteria;Desulfobacterales;Desulfobacteraceae;Desulfatirhabdium	0.000224177	0.00318216
Bacteria;Chlorobi;Ignavibacteria;Ignavibacteriales;IheB3-7	0.00184946	0.0108445		Bacteria;Firmicutes;Bacilli;Bacillales;Bacillaceae;Aeribacillus	0.000168133	0.00318216
Bacteria;Chloroflexi	0.00184946	0.00242849		Bacteria;Proteobacteria;Gammaproteobacteria;Pseudomonadales;Pseudomonadaceae;Pseudomonas	0.0128342	0.00314029
Bacteria;Chloroflexi;JG37-AG-4	0.00184946	0.00695052		Bacteria;Bacteroidetes;Bacteroidia;Bacteroidales;uncultured	0.00437146	0.00314029
Bacteria;Firmicutes;Clostridia;Thermoanaerobacterales;Thermoanaerobacteraceae;Thermacetogenium	0.00184946	0.00180043		Bacteria;Firmicutes;Erysipelotrichi;Erysipelotrichales;Erysipelotrichaceae;Incertae_Sedis	0	0.00314029
Bacteria;Fusobacteria;Fusobacteria;Fusobacteriales;Fusobacteriaceae;Fusobacterium	0.00184946	0.000293094		Bacteria;Lentisphaerae;Lentisphaeria;DEV055	0	0.00314029
Bacteria;Planctomycetes;Planctomycetacia;Planctomycetales;Planctomycetaceae;Pirellula	0.00184946	0.0105095		Bacteria;Proteobacteria;Alphaproteobacteria;Rhizobiales;Rhizobiaceae;Rhizobium	0.0773972	0.00309842
Bacteria;Proteobacteria;Alphaproteobacteria;Rhodospirillales;Acetobacteraceae;Rhodovastum	0.00184946	0		Bacteria;Actinobacteria;Actinobacteria;Streptomycetales;Streptomycetaceae;Streptomyces	0.00397915	0.00309842
Bacteria;Proteobacteria;Alphaproteobacteria;Sphingomonadales;Erythrobacteraceae	0.00184946	0.000544317		Bacteria;Actinobacteria;Coriobacteriia;Coriobacteriales;Coriobacteriaceae;Atopobium	0.00297035	0.00309842
Bacteria;Proteobacteria;Deltaproteobacteria;Syntrophobacterales;Syntrophobacteraceae	0.00184946	0.385293		Bacteria;Bacteroidetes;Bacteroidia;Bacteroidales;Porphyromonadaceae;Dysgonomonas	0.000840665	0.00309842
Bacteria;Verrucomicrobia;Opitutae	0.00184946	8.37412e-05		Bacteria;Proteobacteria;Alphaproteobacteria;Rhizobiales;Methylobacteriaceae;Methylobacterium	0.0496553	0.00305655
Bacteria;Actinobacteria;Actinobacteria;Micrococcales;Microbacteriaceae;Pseudoclavibacter	0.00179342	0.00125612		Bacteria;Proteobacteria;Alphaproteobacteria;Caulobacterales;Caulobacteraceae	0.0405761	0.00305655
Bacteria;Bacteroidetes;Bacteroidia;Bacteroidales;Rikenellaceae;SP3-e08	0.00179342	0.00163295		Bacteria;Proteobacteria;Alphaproteobacteria;Rhizobiales;1174-901-12	0.0192792	0.00301468
Bacteria;Firmicutes;Clostridia;Clostridiales;Ruminococcaceae;Saccharofermentans	0.00179342	0.00657368		Bacteria;Proteobacteria;Alphaproteobacteria;OCS116_clade	0.010088	0.00301468
Bacteria;Firmicutes;Clostridia;Clostridiales;Veillonellaceae;Anaerosinus	0.00179342	0.0120587		Bacteria;Proteobacteria;Epsilonproteobacteria;Campylobacterales;Helicobacteraceae;Sulfurovum	0.00336266	0.00301468
Bacteria;Proteobacteria;Alphaproteobacteria;Kordiimonadales;Kordiimonadaceae;Kordiimonas	0.00179342	0.000167482		Bacteria;Firmicutes;Clostridia;Clostridiales;Ruminococcaceae;Flavonifractor	0.000224177	0.00301468
Bacteria;Proteobacteria;Alphaproteobacteria;Rhizobiales;MNG7	0.00179342	0.00129799		Bacteria;Firmicutes;Clostridia;Clostridiales;Gracilibacteraceae;Gracilibacter	0.000168133	0.00301468
Bacteria;Proteobacteria;Gammaproteobacteria;Chromatiales;Ectothiorhodospiraceae;Thioalkalispira	0.00179342	0.000502447		Bacteria;Firmicutes;Bacilli;Bacillales	0	0.00301468
Bacteria;Bacteroidetes;Cytophagia;Order_II_Incertae_Sedis;Rhodothermaceae;Rhodothermus	0.00173737	0.00280533		Bacteria;Acidobacteria;Acidobacteria;B139	0.0920248	0.00297281
Bacteria;Firmicutes;Clostridia;Clostridiales;Family_XI_Incertae_Sedis;Anaerococcus	0.00173737	0.000334965		Bacteria;Actinobacteria;Nitriliruptoria;Euzebyales;Euzebyaceae;Euzebya	0.00218573	0.00297281
Bacteria;Proteobacteria;Alphaproteobacteria;Rhizobiales;DUNssu044	0.00173737	0.000251223		Bacteria;Proteobacteria;Gammaproteobacteria;Enterobacteriales;Enterobacteriaceae;Escherichia-Shigella	0.00123298	0.00297281
Bacteria;Proteobacteria;Alphaproteobacteria;Rhizobiales;Xanthobacteraceae;Azorhizobium	0.00173737	0.000167482		Bacteria;Cyanobacteria;Cyanobacteria;SubsectionIII;FamilyI	0.000784621	0.00297281
Bacteria;Proteobacteria;Alphaproteobacteria;Rhodospirillales;Acetobacteraceae;Gluconobacter	0.00173737	0		Bacteria;Firmicutes;Clostridia;Clostridiales;Heliobacteriaceae	0.000728576	0.00297281
Bacteria;Proteobacteria;Deltaproteobacteria;Desulfurellales;Desulfurellaceae	0.00173737	0.0238662		Bacteria;Firmicutes;Clostridia;Thermoanaerobacterales;Thermoanaerobacteraceae;Thermoanaerobacter	0.000616488	0.00297281
Bacteria;Bacteroidetes;Sphingobacteriia;Sphingobacteriales;Saprospiraceae	0.00168133	0.00414519		Archaea;Euryarchaeota;Thermoplasmata;Thermoplasmatales;Methanomassiliicoccus	0.0112649	0.00293094
Bacteria;Candidate_division_WS3	0.00168133	0.696475		Bacteria;Firmicutes;Clostridia;Clostridiales;Lachnospiraceae;Butyrivibrio	0.00229782	0.00293094
Bacteria;Chloroflexi;Ktedonobacteria;Ktedonobacterales;Ktedonobacteraceae;Ktedonobacter	0.00168133	0.00435454		Bacteria;Actinobacteria;Actinobacteria;Propionibacteriales;Propionibacteriaceae;Propionicicella	0.0020176	0.00293094
Bacteria;Firmicutes;Clostridia;Clostridiales;Family_XI_Incertae_Sedis;Helcococcus	0.00168133	0.000628059		Bacteria;Firmicutes;Clostridia;Clostridiales;Gracilibacteraceae	0.000168133	0.00293094
Bacteria;Proteobacteria;Alphaproteobacteria;Rhodobacterales;Rhodobacteraceae;Rhodobacter	0.00168133	0.00347526		Archaea;Euryarchaeota;Methanomicrobia;Methanomicrobiales;Methanospirillaceae;Methanospirillum	0	0.00293094
Bacteria;Proteobacteria;Gammaproteobacteria;Alteromonadales;Colwelliaceae;Colwellia	0.00168133	0.00163295		Archaea;Euryarchaeota;Thermoplasmata;Thermoplasmatales;ASC21	0	0.00293094
Bacteria;Proteobacteria;Gammaproteobacteria;Chromatiales;Chromatiaceae	0.00168133	0		Bacteria;Proteobacteria;Alphaproteobacteria;Sphingomonadales;Sphingomonadaceae;Blastomonas	0.146948	0.00288907
Bacteria;Proteobacteria;Gammaproteobacteria;Thiotrichales;Piscirickettsiaceae	0.00168133	0.000209353		Bacteria;Actinobacteria;Actinobacteria;Frankiales;Sporichthyaceae	0.00330662	0.00288907
Bacteria;Actinobacteria;Actinobacteria;Micrococcales;Brevibacteriaceae;Brevibacterium	0.00162529	0.000837412		Bacteria;Firmicutes;Clostridia;Clostridiales;Veillonellaceae;Veillonella	0.00196155	0.00288907
Bacteria;Actinobacteria;Actinobacteria;Propionibacteriales;Nocardioidaceae;Aeromicrobium	0.00162529	0.00154921		Bacteria;Proteobacteria;ARKICE-90	0.000784621	0.00288907
Bacteria;Actinobacteria;Actinobacteria;Propionibacteriales;Propionibacteriaceae;Propionibacterium	0.00162529	0.00125612		Bacteria;Firmicutes;Clostridia;Clostridiales;Clostridiaceae;Caloramator	0.000560443	0.00288907
Bacteria;Bacteroidetes;Cytophagia;Cytophagales;Cytophagaceae;Hymenobacter	0.00162529	0.0021354		Bacteria;Proteobacteria;Class_Incertae_Sedis;Order_Incertae_Sedis;Family_Incertae_Sedis;Mariprofundus	0.00397915	0.0028472
Bacteria;Bacteroidetes;Cytophagia;Order_III_Incertae_Sedis;CK06-06-Mud-MAS4B-21	0.00162529	0.00159108		Bacteria;LD1-PA38	0.00218573	0.0028472
Bacteria;Bacteroidetes;Sphingobacteriia;Sphingobacteriales;ST-12K33	0.00162529	0.00263785		Bacteria;Proteobacteria;Deltaproteobacteria;Desulfobacterales;Desulfobacteraceae;Desulfobacter	0.000168133	0.0028472
Bacteria;Firmicutes;Clostridia;Clostridiales;Clostridiaceae;Clostridiisalibacter	0.00162529	0.000921153		Bacteria;Firmicutes;Clostridia;Clostridiales;Heliobacteriaceae;Heliorestis	0	0.0028472
Bacteria;Firmicutes;Clostridia;Clostridiales;Family_XIV_Incertae_Sedis;Anaerobranca	0.00162529	0.0021354		Bacteria;Proteobacteria;Deltaproteobacteria;Desulfobacterales;Desulfobacteraceae;Desulfobacula	0.0054363	0.00280533
Bacteria;Firmicutes;Clostridia;Clostridiales;Syntrophomonadaceae	0.00162529	0.0358831		Bacteria;Actinobacteria;Actinobacteria;Micrococcales;Microbacteriaceae;Microbacterium	0.00313848	0.00280533
Bacteria;Gemmatimonadetes;Gemmatimonadetes;BD2-11_terrestrial_group	0.00162529	0.015534		Bacteria;Proteobacteria;Epsilonproteobacteria;Campylobacterales;Campylobacteraceae;Campylobacter	0.00196155	0.00280533
Bacteria;Proteobacteria;Alphaproteobacteria;Rhizobiales;Aurantimonadaceae;Aureimonas	0.00162529	0		Bacteria;Bacteroidetes;Cytophagia;Order_II_Incertae_Sedis;Rhodothermaceae;Rhodothermus	0.00173737	0.00280533
Bacteria;Proteobacteria;Deltaproteobacteria;Myxococcales;Nannocystaceae	0.00162529	0.00175856		Bacteria;Deferribacteres;Deferribacteres;Deferribacterales;PAUC34f	5.60443e-05	0.00280533
Bacteria;Proteobacteria;Gammaproteobacteria;Order_Incertae_Sedis;Family_Incertae_Sedis;Gallaecimonas	0.00162529	0		Bacteria;Proteobacteria;Deltaproteobacteria;Syntrophobacterales;Syntrophobacteraceae;Desulfosoma	0	0.00280533
Bacteria;Actinobacteria;Actinobacteria;Bifidobacteriales;Bifidobacteriaceae;Gardnerella	0.00156924	0.000669929		Bacteria;Proteobacteria;Alphaproteobacteria;Rhizobiales;Hyphomicrobiaceae;Devosia	0.0196155	0.00276346
Bacteria;Actinobacteria;Thermoleophilia;Solirubrobacterales;Patulibacteraceae;Patulibacter	0.00156924	0.00104676		Bacteria;Bacteroidetes;Bacteroidia;Bacteroidales;PL-11B8_wastewater-sludge_group	0.000560443	0.00276346
Bacteria;Bacteroidetes;Bacteroidia;Bacteroidales;Family_Incertae_Sedis;Phocaeicola	0.00156924	0.000544317		Bacteria;Firmicutes;Clostridia;Clostridiales;Lachnospiraceae;Cellulosilyticum	0.000280222	0.00276346
Bacteria;Firmicutes;Clostridia;Clostridiales;Clostridiaceae;Sarcina	0.00156924	0.0105933		Bacteria;Proteobacteria;Alphaproteobacteria;Rhizobiales;Hyphomicrobiaceae;Rhodoplanes	0.792467	0.00272159
Bacteria;Firmicutes;Clostridia;Thermoanaerobacterales;Thermoanaerobacteraceae;Moorella	0.00156924	0.00322403		Bacteria;Proteobacteria;Deltaproteobacteria;Desulfobacterales;Desulfobulbaceae;Desulforhopalus	0.00627696	0.00272159
Bacteria;Proteobacteria;Betaproteobacteria;Rhodocyclales;Rhodocyclaceae;Thauera	0.00156924	0.000502447		Bacteria;Verrucomicrobia;Opitutae;vadinHA64	0.00330662	0.00272159
Bacteria;Proteobacteria;Gammaproteobacteria;Order_Incertae_Sedis;Family_Incertae_Sedis;Arenicella	0.00156924	0.000460576		Bacteria;Proteobacteria;Betaproteobacteria;Neisseriales;Neisseriaceae	0.0029143	0.00272159
Bacteria;Acidobacteria;Acidobacteria;Candidatus_Chloracidobacterium	0.0015132	0.00192605		Bacteria;Proteobacteria;Alphaproteobacteria;Rhizobiales;A0839	0.00207364	0.00272159
Bacteria;Acidobacteria;Holophagae;CA002	0.0015132	0.00833224		Bacteria;Actinobacteria;Actinobacteria;Frankiales;uncultured	0.00123298	0.00272159
Bacteria;Actinobacteria;Actinobacteria;Propionibacteriales;Nocardioidaceae;Kribbella	0.0015132	0.0007118		Bacteria;Proteobacteria;Deltaproteobacteria;Desulfobacterales;Desulfobulbaceae;Desulfotalea	0.000616488	0.00272159
Bacteria;Actinobacteria;TakashiAC-B11	0.0015132	0.00108863		Bacteria;Proteobacteria;Alphaproteobacteria;Rhodobacterales;Rhodobacteraceae;Rhodovulum	0.00196155	0.00267972
Bacteria;Firmicutes;Clostridia;Clostridiales;Family_XI_Incertae_Sedis;Sporanaerobacter	0.0015132	0.000334965		Bacteria;Deinococcus-Thermus;Deinococci;Deinococcales;Deinococcaceae;Deinococcus	0.00134506	0.00267972
Bacteria;Firmicutes;Clostridia;Clostridiales;Veillonellaceae;Anaerospora	0.0015132	0.0126449		Bacteria;Actinobacteria;Actinobacteria;Micrococcales;Microbacteriaceae;Leucobacter	0.000952754	0.00267972
Bacteria;Fusobacteria;Fusobacteria;MSBL6	0.0015132	0.0519195		Bacteria;Fusobacteria;Fusobacteria;KD3-66	0.000280222	0.00267972
Bacteria;Proteobacteria;Deltaproteobacteria;Desulfovibrionales;Desulfonatronaceae;Desulfonatronum	0.0015132	0.00221914		Bacteria;Caldiserica;Caldisericia;Caldisericales;WCHB1-02	0	0.00267972
Bacteria;Proteobacteria;Gammaproteobacteria;Xanthomonadales;Sinobacteraceae;JTB255_marine_benthic_group	0.0015132	0.0032659		Bacteria;Proteobacteria;Gammaproteobacteria;Pseudomonadales;Moraxellaceae;Acinetobacter	0.00437146	0.00263785
Bacteria;Acidobacteria;Acidobacteria;Acidobacteriales;Acidobacteriaceae;Acidicapsa	0.00145715	0.000418706		Bacteria;Bacteroidetes;Sphingobacteriia;Sphingobacteriales;ST-12K33	0.00162529	0.00263785
Bacteria;Actinobacteria;Actinobacteria;Micrococcales;Intrasporangiaceae;Ornithinicoccus	0.00145715	0.00113051		Bacteria;Actinobacteria;Actinobacteria;Propionibacteriales;Propionibacteriaceae;Jiangella	0.00140111	0.00263785
Bacteria;Bacteroidetes;Sphingobacteriia;Sphingobacteriales;E6aC02	0.00145715	0.000837412		Bacteria;Proteobacteria;Gammaproteobacteria;Methylococcales;Methylococcaceae;Methylomonas	0.000896709	0.00263785
Bacteria;Deferribacteres;Deferribacteres;Deferribacterales;Deferribacteraceae	0.00145715	0.000795541		Bacteria;Proteobacteria;Deltaproteobacteria;Desulfuromonadales;21f08	0.000224177	0.00263785
Bacteria;Lentisphaerae;Lentisphaeria;Victivallales;Victivallaceae	0.00145715	0.0159108		Bacteria;Chloroflexi;Thermomicrobia;JG30-KF-CM45	0	0.00263785
Bacteria;Proteobacteria;Alphaproteobacteria;Rhizobiales;Aurantimonadaceae	0.00145715	4.18706e-05		Bacteria;Firmicutes;Bacilli;Bacillales;Alicyclobacillaceae	0	0.00263785
Bacteria;Proteobacteria;Alphaproteobacteria;Rhizobiales;Hyphomicrobiaceae;Vasilyevaea	0.00145715	0.000293094		Bacteria;Actinobacteria;Actinobacteria;Corynebacteriales;Corynebacteriaceae;Corynebacterium	0.00285826	0.00259598
Bacteria;Proteobacteria;Betaproteobacteria;Burkholderiales;Burkholderiaceae;Limnobacter	0.00145715	0.000209353		Bacteria;Bacteroidetes;Flavobacteria;Flavobacteriales;Flavobacteriaceae	0.00269013	0.00259598
Bacteria;Proteobacteria;Gammaproteobacteria;Oceanospirillales;Oceanospirillaceae;Pseudospirillum	0.00145715	0.00104676		Bacteria;Firmicutes;Bacilli;Bacillales;Bacillaceae;Pontibacillus	0	0.00259598
Bacteria;Verrucomicrobia;Opitutae;Puniceicoccales;Puniceicoccaceae	0.00145715	0.0199304		Bacteria;Proteobacteria;SK259	0.0380541	0.00255411
Bacteria;Acidobacteria;Holophagae;43F-1404R	0.00140111	0.0694214		Bacteria;Proteobacteria;Alphaproteobacteria;Rhizobiales;Rhodobiaceae;Rhodobium	0.0150199	0.00255411
Bacteria;Actinobacteria;Actinobacteria;Micrococcales;Intrasporangiaceae;Phycicoccus	0.00140111	0.000795541		Bacteria;Firmicutes;Clostridia;Clostridiales;Peptococcaceae;Dehalobacter	0.00112089	0.00255411
Bacteria;Actinobacteria;Actinobacteria;Micrococcales;Microbacteriaceae;Agromyces	0.00140111	0.000963023		Bacteria;Proteobacteria;Betaproteobacteria;Rhodocyclales;Rhodocyclaceae;Propionivibrio	0.000784621	0.00255411
Bacteria;Actinobacteria;Actinobacteria;Propionibacteriales;Propionibacteriaceae;Jiangella	0.00140111	0.00263785		Bacteria;Acidobacteria;Acidobacteria;BPC015	0.000224177	0.00255411
Bacteria;Bacteroidetes;Bacteroidia;Bacteroidales;Rikenellaceae;hoa5-07d05_gut_group	0.00140111	0.00121425		Bacteria;Proteobacteria;Alphaproteobacteria;Sphingomonadales;Sphingomonadaceae;Sphingopyxis	0.00347475	0.00251223
Bacteria;Bacteroidetes;Flavobacteria;Flavobacteriales;Blattabacteriaceae;DCUZ1	0.00140111	0.00075367		Bacteria;Actinobacteria;Actinobacteria;Corynebacteriales;uncultured	0.0029143	0.00251223
Bacteria;Bacteroidetes;Flavobacteria;Flavobacteriales;Flavobacteriaceae;Bizionia	0.00140111	0.00108863		Bacteria;Actinobacteria;Actinobacteria;Propionibacteriales;Nocardioidaceae;Marmoricola	0.00274617	0.00251223
Bacteria;Chloroflexi;Ktedonobacteria;Ktedonobacterales;Ktedonobacteraceae	0.00140111	0.00448015		Bacteria;Firmicutes;Clostridia;Clostridiales;Ruminococcaceae;Subdoligranulum	0.00134506	0.00251223
Bacteria;Elusimicrobia;Elusimicrobia;Lineage_I_(Endomicrobia)	0.00140111	0.0834062		Bacteria;Verrucomicrobia;Spartobacteria;Chthoniobacterales;Xiphinematobacteraceae;Candidatus_Xiphinematobacter	0.00470772	0.00247036
Bacteria;Proteobacteria;Alphaproteobacteria;Rickettsiales;Anaplasmataceae;Anaplasma	0.00140111	0.000125612		Bacteria;Firmicutes;Clostridia;Clostridiales;Veillonellaceae;Megasphaera	0.00106484	0.00247036
Bacteria;Proteobacteria;Alphaproteobacteria;Rickettsiales;Anaplasmataceae;Candidatus_Xenohaliotis	0.00140111	8.37412e-05		Bacteria;Planctomycetes;Planctomycetacia;Planctomycetales;Planctomycetaceae;Blastopirellula	0.000448355	0.00247036
Bacteria;Proteobacteria;Alphaproteobacteria;Rickettsiales;Candidatus_Hepatincola	0.00140111	0.000418706		Bacteria;Acidobacteria;Acidobacteria;JG37-AG-116	0.0193913	0.00242849
Bacteria;Proteobacteria;Alphaproteobacteria;SAR11_clade;Surface_2	0.00140111	0.000418706		Bacteria;Chloroflexi	0.00184946	0.00242849
Bacteria;Proteobacteria;Deltaproteobacteria;Desulfuromonadales;Desulfuromonadaceae;Desulfuromonas	0.00140111	0.00573627		Bacteria;Chloroflexi;P2-11E	0.000280222	0.00242849
Bacteria;Proteobacteria;Gammaproteobacteria;Methylococcales;Methylococcaceae;Methylothermus	0.00140111	0.00104676		Bacteria;Firmicutes;Clostridia;Clostridiales;Lachnospiraceae;Marvinbryantia	0.000224177	0.00242849
Bacteria;Proteobacteria;Gammaproteobacteria;WN-HWB-116	0.00140111	0.000376835		Bacteria;Proteobacteria;Epsilonproteobacteria;Campylobacterales;Helicobacteraceae;Helicobacter	0.00420332	0.00238662
Bacteria;Proteobacteria;Gammaproteobacteria;Xanthomonadales;Xanthomonadaceae;Lysobacter	0.00140111	0.000628059		Bacteria;Actinobacteria;Actinobacteria;Pseudonocardiales;Pseudonocardiaceae;Saccharopolyspora	0.00274617	0.00238662
Bacteria;Proteobacteria;Gammaproteobacteria;Xanthomonadales;Xanthomonadaceae;Xanthomonas	0.00140111	0.000293094		Bacteria;Chloroflexi;Dehalococcoidetes;Order_Incertae_Sedis;Family_Incertae_Sedis;Dehalococcoides	0.00112089	0.00238662
Bacteria;Thermotogae;Thermotogae;Thermotogales;Thermotogaceae;EM3	0.00140111	0.00456389		Bacteria;Proteobacteria;Alphaproteobacteria;Rickettsiales;Rickettsiaceae;Rickettsia	0.000448355	0.00238662
Bacteria;Verrucomicrobia;Opitutae;RS-B22	0.00140111	0.000795541		Bacteria;Proteobacteria;Deltaproteobacteria;Desulfovibrionales;Desulfohalobiaceae	0.000168133	0.00238662
Bacteria;Actinobacteria;Actinobacteria;Streptosporangiales;Nocardiopsaceae;Nocardiopsis	0.00134506	0.000544317		Bacteria;Proteobacteria;Gammaproteobacteria;Oceanospirillales;Nit5Au0613-695	0	0.00238662
Bacteria;Bacteroidetes;Bacteroidia;Bacteroidales;Prevotellaceae;Paraprevotella	0.00134506	0.00456389		Bacteria;Acidobacteria;Holophagae;32-20	0.0159166	0.00234475
Bacteria;Bacteroidetes;Flavobacteria;Flavobacteriales;Flavobacteriaceae;Maritimimonas	0.00134506	0.00506634		Bacteria;Bacteroidetes;Sphingobacteriia;Sphingobacteriales;Chitinophagaceae;Sediminibacterium	0.00773412	0.00234475
Bacteria;Deinococcus-Thermus;Deinococci;Deinococcales;Deinococcaceae;Deinococcus	0.00134506	0.00267972		Bacteria;Proteobacteria;Epsilonproteobacteria;Campylobacterales;Helicobacteraceae;Sulfurimonas	0.00207364	0.00234475
Bacteria;Fibrobacteres;Fibrobacteria;P.palm_C70	0.00134506	0.0245362		Bacteria;Firmicutes;Clostridia;Clostridiales;Clostridiaceae;Proteiniclasticum	0.000728576	0.00234475
Bacteria;Firmicutes;Bacilli;Bacillales;Alicyclobacillaceae;Tumebacillus	0.00134506	0.0490723		Archaea;Euryarchaeota;Thermoplasmata;Marine_Benthic_Group_E	0	0.00234475
Bacteria;Firmicutes;Clostridia;Clostridiales;Peptococcaceae;Desulfitibacter	0.00134506	0.00188418		Bacteria;Firmicutes;Bacilli;VAN12	0	0.00234475
Bacteria;Firmicutes;Clostridia;Clostridiales;Ruminococcaceae;Subdoligranulum	0.00134506	0.00251223		Bacteria;Proteobacteria;Alphaproteobacteria;Caulobacterales;Caulobacteraceae;Brevundimonas	0.0155803	0.00230288
Bacteria;Proteobacteria;Alphaproteobacteria;Rhizobiales;FukuN57	0.00134506	0.00154921		Bacteria;Firmicutes;Clostridia;Thermoanaerobacterales;SRB2	0.000112089	0.00230288
Bacteria;Proteobacteria;Alphaproteobacteria;Rhodospirillales;Acetobacteraceae;Acidisoma	0.00134506	0		Bacteria;Firmicutes;Clostridia;Thermoanaerobacterales;Thermoanaerobacteraceae;Syntrophaceticus	0.00252199	0.00226101
Bacteria;Proteobacteria;Alphaproteobacteria;Rickettsiales;EF100-94H03	0.00134506	0.000921153		Bacteria;Proteobacteria;Betaproteobacteria;Burkholderiales;Comamonadaceae;Polaromonas	0.00319453	0.00221914
Bacteria;Proteobacteria;Betaproteobacteria;Nitrosomonadales;Gallionellaceae;Sideroxydans	0.00134506	0.00573627		Bacteria;Proteobacteria;Deltaproteobacteria;Desulfovibrionales;Desulfonatronaceae;Desulfonatronum	0.0015132	0.00221914
Bacteria;Proteobacteria;Deltaproteobacteria;Desulfobacterales;Nitrospinaceae;Candidatus_Entotheonella	0.00134506	0.017795		Bacteria;Firmicutes;Clostridia;Clostridiales;Peptococcaceae;Thermincola	0.00039231	0.00221914
Bacteria;Proteobacteria;Gammaproteobacteria;Alteromonadales;Alteromonadaceae;Marinobacter	0.00134506	0.000251223		Bacteria;Firmicutes;Bacilli;Lactobacillales;Rs-D42	0.000112089	0.00221914
Bacteria;Proteobacteria;Gammaproteobacteria;Xanthomonadales;Xanthomonadaceae;Luteimonas	0.00134506	0.000251223		Bacteria;Acidobacteria;Acidobacteria;AMGG11	0.00184946	0.00217727
Bacteria;Proteobacteria;Gammaproteobacteria;Xanthomonadales;Xanthomonadaceae;Stenotrophomonas	0.00134506	0.000251223		Bacteria;Proteobacteria;Betaproteobacteria;Rhodocyclales;Rhodocyclaceae;Azoarcus	0.00123298	0.00217727
Bacteria;Acidobacteria;Acidobacteria;Acidobacteriales;Acidobacteriaceae;Edaphobacter	0.00128902	0.000209353		Bacteria;Firmicutes;Clostridia;Clostridiales;Veillonellaceae;Selenomonas	0.00106484	0.00217727
Bacteria;Bacteroidetes;Cytophagia;Cytophagales;Flammeovirgaceae;Ekhidna	0.00128902	0.00180043		Bacteria;Proteobacteria;Betaproteobacteria;Burkholderiales;Alcaligenaceae;Sutterella	0.000672532	0.00217727
Bacteria;Bacteroidetes;Flavobacteria;Flavobacteriales;Flavobacteriaceae;NS2b_marine_group	0.00128902	0.000544317		Bacteria;Firmicutes;Bacilli;Bacillales;Planococcaceae;Kurthia	0.000112089	0.00217727
Bacteria;Cyanobacteria;Cyanobacteria;SubsectionI;FamilyI;Synechococcus	0.00128902	0.00171669		Bacteria;Firmicutes;Bacilli;Bacillales;Thermoactinomycetaceae;Seinonella	5.60443e-05	0.00217727
Bacteria;Cyanobacteria;SM1D11	0.00128902	0.00205166		Bacteria;Firmicutes;Bacilli;Bacillales;Sporolactobacillaceae;Sporolactobacillus	0	0.00217727
Bacteria;Fibrobacteres;Fibrobacteria;Fibrobacterales;09D2Z46	0.00128902	0.00678303		Bacteria;Bacteroidetes;Cytophagia;Cytophagales;Cytophagaceae;Hymenobacter	0.00162529	0.0021354
Bacteria;Proteobacteria;Alphaproteobacteria;Rhizobiales;C2U	0.00128902	0.000209353		Bacteria;Firmicutes;Clostridia;Clostridiales;Family_XIV_Incertae_Sedis;Anaerobranca	0.00162529	0.0021354
Bacteria;Proteobacteria;Alphaproteobacteria;Rhodospirillales;Rhodospirillaceae;Rhodovibrio	0.00128902	0.000502447		Bacteria;Spirochaetes;Spirochaetes;Spirochaetales;Spirochaetaceae;Termite_Treponema_cluster	0.000112089	0.0021354
Bacteria;Proteobacteria;Epsilonproteobacteria;Campylobacterales;Helicobacteraceae;Rs-M59_termite_group	0.00128902	0.000167482		Bacteria;Lentisphaerae;Lentisphaeria;LD1-PB3	5.60443e-05	0.0021354
Bacteria;Proteobacteria;Gammaproteobacteria;Thiotrichales;Thiotrichaceae;Beggiatoa	0.00128902	0.000921153		Archaea;Thaumarchaeota;terrestrial_group	0.103402	0.00209353
Bacteria;Proteobacteria;Gammaproteobacteria;Xanthomonadales;Xanthomonadaceae;Dokdonella	0.00128902	8.37412e-05		Bacteria;Proteobacteria;Betaproteobacteria;Rhodocyclales;Rhodocyclaceae;Sulfuritalea	0.00448355	0.00209353
Bacteria;Actinobacteria;Acidimicrobiia;Acidimicrobiales;Candidatus_Microthrix	0.00123298	0.00376835		Bacteria;Gemmatimonadetes;Gemmatimonadetes;Gemmatimonadales;Gemmatimonadaceae;Gemmatimonas	0.00347475	0.00209353
Bacteria;Actinobacteria;Actinobacteria;Frankiales;uncultured	0.00123298	0.00272159		Bacteria;Bacteroidetes;Bacteroidia;Bacteroidales;ML635J-40_aquatic_group	0.000504399	0.00209353
Bacteria;Firmicutes;Clostridia;Clostridiales;Family_XII_Incertae_Sedis;Fusibacter	0.00123298	0.0046895		Bacteria;Bacteroidetes;Sphingobacteriia;Sphingobacteriales;Z4MB62	0.000448355	0.00209353
Bacteria;Firmicutes;Clostridia;Clostridiales;Family_XI_Incertae_Sedis;Peptoniphilus	0.00123298	0.000293094		Bacteria;Actinobacteria;Actinobacteria;Glycomycetales;Glycomycetaceae;Glycomyces	0.000336266	0.00209353
Bacteria;Proteobacteria;Alphaproteobacteria;Rhizobiales;Methylocystaceae;Pleomorphomonas	0.00123298	0		Bacteria;Proteobacteria;Alphaproteobacteria;Rhodospirillales;Acetobacteraceae;Rhodopila	0.0461805	0.00205166
Bacteria;Proteobacteria;Alphaproteobacteria;Sphingomonadales;Erythrobacteraceae;Erythrobacter	0.00123298	0.000251223		Bacteria;Proteobacteria;Alphaproteobacteria;Rhodobacterales;Rhodobacteraceae	0.0124418	0.00205166
Bacteria;Proteobacteria;Alphaproteobacteria;Sphingomonadales;Sphingomonadaceae;Sandarakinorhabdus	0.00123298	0.000125612		Bacteria;Cyanobacteria;SM1D11	0.00128902	0.00205166
Bacteria;Proteobacteria;Betaproteobacteria;Burkholderiales;Alcaligenaceae;Alcaligenes	0.00123298	0.000628059		Bacteria;Firmicutes;Clostridia;Halanaerobiales;Halobacteroidaceae;Orenia	0.000952754	0.00205166
Bacteria;Proteobacteria;Betaproteobacteria;Burkholderiales;Comamonadaceae;Variovorax	0.00123298	0.00108863		Bacteria;Firmicutes;Clostridia;Clostridiales;Lachnospiraceae;Oribacterium	0.000224177	0.00205166
Bacteria;Proteobacteria;Betaproteobacteria;Rhodocyclales;Rhodocyclaceae;Azoarcus	0.00123298	0.00217727		Bacteria;Firmicutes;Clostridia;Clostridiales;Ruminococcaceae;Acetivibrio	0	0.00205166
Bacteria;Proteobacteria;Gammaproteobacteria;E01-9C-26_marine_group	0.00123298	0.000293094		Bacteria;Firmicutes;Clostridia;Clostridiales;Ruminococcaceae;Ethanoligenens	0.00616488	0.00200979
Bacteria;Proteobacteria;Gammaproteobacteria;Enterobacteriales;Enterobacteriaceae;Escherichia-Shigella	0.00123298	0.00297281		Bacteria;Actinobacteria;Actinobacteria;Corynebacteriales;Nocardiaceae;Rhodococcus	0.00207364	0.00200979
Bacteria;Proteobacteria;Gammaproteobacteria;Order_Incertae_Sedis;Family_Incertae_Sedis;Marinicella	0.00123298	0.0102164		Bacteria;Proteobacteria;Alphaproteobacteria;Rhizobiales;Methylocystaceae;Methylosinus	0.0626015	0.00196792
Bacteria;Proteobacteria;Gammaproteobacteria;Thiotrichales;CHAB-XI-27	0.00123298	0		Bacteria;Proteobacteria;Betaproteobacteria;TRA3-20	0.00470772	0.00196792
Bacteria;Actinobacteria;Actinobacteria;Micrococcales;Sanguibacteraceae;Sanguibacter	0.00117693	0.00154921		Bacteria;Proteobacteria;Alphaproteobacteria;Rhizobiales;Hyphomicrobiaceae;Filomicrobium	0.00358684	0.00196792
Bacteria;Actinobacteria;Coriobacteriia;Coriobacteriales;Coriobacteriaceae;Denitrobacterium	0.00117693	0.000167482		Bacteria;Firmicutes;Bacilli;Lactobacillales;Streptococcaceae;Streptococcus	0.000784621	0.00196792
Bacteria;Actinobacteria;Thermoleophilia;Solirubrobacterales;0319-6M6	0.00117693	0.00133986		Bacteria;Actinobacteria;Actinobacteria;Propionibacteriales;Propionibacteriaceae	0.000672532	0.00196792
Bacteria;Bacteroidetes;BSV13	0.00117693	0.0939994		Bacteria;Firmicutes;Clostridia;Clostridiales;Peptococcaceae;Pelotomaculum	0.000336266	0.00196792
Bacteria;Bacteroidetes;Flavobacteria;Flavobacteriales;Flavobacteriaceae;Lutibacter	0.00117693	0.00159108		Bacteria;Acidobacteria;Acidobacteria;Candidatus_Chloracidobacterium	0.0015132	0.00192605
Bacteria;Bacteroidetes;Flavobacteria;Flavobacteriales;Flavobacteriaceae;Maribacter	0.00117693	0.000167482		Bacteria;Actinobacteria;Actinobacteria;Micrococcales;Microbacteriaceae;Frigoribacterium	0.000840665	0.00192605
Bacteria;Bacteroidetes;SB-1	0.00117693	0.0447596		Bacteria;Proteobacteria;Deltaproteobacteria;Desulfuromonadales;008E09-B-D-P15	0.000840665	0.00192605
Bacteria;Candidate_division_KB1	0.00117693	0.00368461		Bacteria;Firmicutes;Clostridia;Clostridiales;Lachnospiraceae;Johnsonella	0.000224177	0.00192605
Bacteria;Chloroflexi;KZNMV-5-B42	0.00117693	0.000669929		Bacteria;Firmicutes;Bacilli;Bacillales;Thermoactinomycetaceae	5.60443e-05	0.00192605
Bacteria;Firmicutes;Clostridia;Clostridiales;Lachnospiraceae;Dorea	0.00117693	0.00175856		Bacteria;Firmicutes;Clostridia;Clostridiales;Peptostreptococcaceae;Sporacetigenium	0	0.00192605
Bacteria;Lentisphaerae;Lentisphaeria;WCHB1-41	0.00117693	0.0580326		Bacteria;Proteobacteria;Alphaproteobacteria;Rhizobiales;uncultured	0.289973	0.00188418
Bacteria;Proteobacteria;Alphaproteobacteria;Caulobacterales;Caulobacteraceae;Amorphus	0.00117693	0		Bacteria;Proteobacteria;Alphaproteobacteria;SAR11_clade;Surface_1	0.00924731	0.00188418
Bacteria;Proteobacteria;Alphaproteobacteria;Rhodospirillales;Rhodospirillaceae;AEGEAN-169_marine_group	0.00117693	0.000167482		Bacteria;Chlamydiae;Chlamydiae;Chlamydiales;Family_Incertae_Sedis;Criblamydia	0.0064451	0.00188418
Bacteria;Proteobacteria;Alphaproteobacteria;Rickettsiales;Candidatus_Midichloria	0.00117693	0.000879282		Bacteria;Firmicutes;Clostridia;Clostridiales;Peptococcaceae;Desulfitibacter	0.00134506	0.00188418
Bacteria;Proteobacteria;Alphaproteobacteria;Sphingomonadales;Family_Incertae_Sedis;Kiloniella	0.00117693	8.37412e-05		Bacteria;Proteobacteria;Gammaproteobacteria;Xanthomonadales;Sinobacteraceae;Steroidobacter	0.000560443	0.00188418
Bacteria;Proteobacteria;Betaproteobacteria;Burkholderiales;Comamonadaceae;Curvibacter	0.00117693	0.000209353		Bacteria;Actinobacteria;Actinobacteria;Kineosporiales;Kineosporiaceae;Kineosporia	0.000448355	0.00188418
Bacteria;Proteobacteria;Betaproteobacteria;Hydrogenophilales;Hydrogenophilaceae	0.00117693	0.00129799		Bacteria;Firmicutes;Clostridia;Clostridiales;Lachnospiraceae;Acetitomaculum	0.000448355	0.00188418
Bacteria;Proteobacteria;Gammaproteobacteria;Pseudomonadales;Moraxellaceae	0.00117693	0.000209353		Bacteria;Actinobacteria;Actinobacteria;Bifidobacteriales;Bifidobacteriaceae;Scardovia	0	0.00188418
Bacteria;Actinobacteria;Actinobacteria;Micrococcales;Promicromonosporaceae;Cellulosimicrobium_	0.00112089	0.000921153		Bacteria;Proteobacteria;Deltaproteobacteria;Desulfuromonadales;Desulfuromonadaceae;Desulfuromusa	0.00369893	0.00184231
Bacteria;Chloroflexi;Dehalococcoidetes;Order_Incertae_Sedis;Family_Incertae_Sedis;Dehalococcoides	0.00112089	0.00238662		Bacteria;Bacteroidetes;Bacteroidia;Bacteroidales;Porphyromonadaceae;Proteiniphilum	0.00257804	0.00184231
Bacteria;Firmicutes;Clostridia;Clostridiales;Peptococcaceae;Dehalobacter	0.00112089	0.00255411		Bacteria;Bacteroidetes;Sphingobacteriia;Sphingobacteriales;Sphingobacteriaceae;Mucilaginibacter	0.00235386	0.00184231
Bacteria;Firmicutes;Clostridia;Halanaerobiales;Halobacteroidaceae;Acetohalobium	0.00112089	0		Bacteria;Actinobacteria;Actinobacteria;Actinomycetales;Actinomycetaceae	5.60443e-05	0.00184231
Bacteria;MVP-21	0.00112089	0.00594562		Bacteria;Verrucomicrobia;Spartobacteria;Chthoniobacterales;LD29	0.0209606	0.00180043
Bacteria;Proteobacteria;Alphaproteobacteria;Rhodobacterales;Rhodobacteraceae;Stappia	0.00112089	4.18706e-05		Bacteria;Firmicutes;Clostridia;Thermoanaerobacterales;Thermoanaerobacteraceae;Thermacetogenium	0.00184946	0.00180043
Bacteria;Proteobacteria;Alphaproteobacteria;Sphingomonadales;DSSF69	0.00112089	4.18706e-05		Bacteria;Bacteroidetes;Cytophagia;Cytophagales;Flammeovirgaceae;Ekhidna	0.00128902	0.00180043
Bacteria;Proteobacteria;Betaproteobacteria;Burkholderiales;Comamonadaceae;Simplicispira	0.00112089	0.00552692		Bacteria;Actinobacteria;Nitriliruptoria;Nitriliruptorales;Nitriliruptoraceae;Nitriliruptor	0.000896709	0.00180043
Bacteria;Proteobacteria;Deltaproteobacteria;Desulfobacterales;Desulfobulbaceae;SEEP-SRB4	0.00112089	0.000921153		Bacteria;Proteobacteria;Epsilonproteobacteria;BG.g7	0.000560443	0.00180043
Bacteria;Proteobacteria;Deltaproteobacteria;Desulfuromonadales;BVA59	0.00112089	0.00431267		Bacteria;Gemmatimonadetes;Gemmatimonadetes;S0134_terrestrial_group	0.000224177	0.00180043
Bacteria;Proteobacteria;Gammaproteobacteria;Enterobacteriales;Enterobacteriaceae;Enterobacter	0.00112089	0.00117238		Bacteria;Planctomycetes;Planctomycetacia;Brocadiales;Brocadiaceae;Candidatus_Brocadia	0.000168133	0.00180043
Archaea;Euryarchaeota;Thermoplasmata;Thermoplasmatales;Terrestrial_Miscellaneous_Gp(TMEG)	0.00106484	0.0670767		Bacteria;Lentisphaerae;Lentisphaeria;LD1-PA34	0	0.00180043
Bacteria;Actinobacteria;Actinobacteria;Micrococcales;Dermatophilaceae;Kineosphaera	0.00106484	0.000209353		Bacteria;Proteobacteria;Gammaproteobacteria;Methylococcales;Methylococcaceae;Methylocaldum	0.0272936	0.00175856
Bacteria;Bacteroidetes;Bacteroidia;Bacteroidales;Rikenellaceae;Rikenella	0.00106484	0.000628059		Bacteria;Proteobacteria;Alphaproteobacteria;Rhizobiales;Hyphomicrobiaceae;Pedomicrobium	0.00924731	0.00175856
Bacteria;Firmicutes;Clostridia;Clostridiales;Caldicoprobacteraceae;Caldicoprobacter	0.00106484	0.00339152		Bacteria;Actinobacteria;Actinobacteria;Micrococcales;Microbacteriaceae;Candidatus_Aquiluna	0.00184946	0.00175856
Bacteria;Firmicutes;Clostridia;Clostridiales;Lachnospiraceae;Coprococcus	0.00106484	0.0106351		Bacteria;Proteobacteria;Deltaproteobacteria;Myxococcales;Nannocystaceae	0.00162529	0.00175856
Bacteria;Firmicutes;Clostridia;Clostridiales;Veillonellaceae;Megasphaera	0.00106484	0.00247036		Bacteria;Firmicutes;Clostridia;Clostridiales;Lachnospiraceae;Dorea	0.00117693	0.00175856
Bacteria;Firmicutes;Clostridia;Clostridiales;Veillonellaceae;Selenomonas	0.00106484	0.00217727		Bacteria;Aquificae;Aquificae;Aquificales;Hydrogenothermaceae;Sulfurihydrogenibium	0.000952754	0.00175856
Bacteria;Hyd24-12	0.00106484	0.00464763		Bacteria;Actinobacteria;Actinobacteria;Pseudonocardiales;Pseudonocardiaceae;Pseudonocardia	0.000728576	0.00175856
Bacteria;Proteobacteria;Alphaproteobacteria;Rhizobiales;Phyllobacteriaceae;Nitratireductor	0.00106484	8.37412e-05		Bacteria;Proteobacteria;Deltaproteobacteria;Rs-K70_termite_group	0.000224177	0.00175856
Bacteria;Proteobacteria;Alphaproteobacteria;Sphingomonadales;7B-8	0.00106484	0		Bacteria;Actinobacteria;Actinobacteria;Frankiales;Sporichthyaceae;Candidatus_Planktophila	0	0.00175856
Bacteria;Acidobacteria;Holophagae;Acanthopleuribacterales;Acanthopleuribacteraceae;Acanthopleuribacter	0.0010088	0.000167482		Bacteria;Proteobacteria;Gammaproteobacteria;Xanthomonadales;Xanthomonadaceae;Rhodanobacter	0.00538026	0.00171669
Bacteria;Actinobacteria;Actinobacteria;Micrococcales;Microbacteriaceae	0.0010088	0.000167482		Bacteria;Bacteroidetes;Bacteroidia;Bacteroidales;Rikenellaceae	0.0029143	0.00171669
Bacteria;Bacteroidetes;Flavobacteria;Flavobacteriales;Blattabacteriaceae;Blattabacterium	0.0010088	0.000837412		Bacteria;Cyanobacteria;Cyanobacteria;SubsectionI;FamilyI;Synechococcus	0.00128902	0.00171669
Bacteria;Elusimicrobia;Elusimicrobia;Lineage_IIb	0.0010088	0.0238662		Bacteria;Proteobacteria;Deltaproteobacteria;Bdellovibrionales;Bacteriovoracaceae;Bacteriovorax	0.000504399	0.00171669
Bacteria;Elusimicrobia;Elusimicrobia;Rs-M47	0.0010088	0.0144035		Bacteria;Bacteroidetes;Sphingobacteriia;Sphingobacteriales;Chitinophagaceae;Chitinophaga	0.0134506	0.00167482
Bacteria;Firmicutes;Clostridia;Clostridiales;Family_XIII_Incertae_Sedis;Anaerovorax_	0.0010088	0.00414519		Bacteria;Firmicutes;Clostridia;Thermoanaerobacterales;Thermodesulfobiaceae;Coprothermobacter	0.00257804	0.00167482
Bacteria;Planctomycetes;Planctomycetacia;Planctomycetales;Planctomycetaceae;Zavarzinella	0.0010088	0.000293094		Bacteria;Actinobacteria;Actinobacteria;Corynebacteriales;Nocardiaceae;Nocardia	0.000728576	0.00167482
Bacteria;Proteobacteria;Alphaproteobacteria;Rhizobiales;Phyllobacteriaceae;Aquamicrobium	0.0010088	0.000167482		Bacteria;Proteobacteria;Gammaproteobacteria;B38	0.000168133	0.00167482
Bacteria;Proteobacteria;Alphaproteobacteria;Rhodospirillales;Acetobacteraceae;Craurococcus	0.0010088	8.37412e-05		Bacteria;Spirochaetes;Spirochaetes;Spirochaetales;LH041	0	0.00167482
Bacteria;Proteobacteria;Betaproteobacteria;Burkholderiales;Oxalobacteraceae	0.0010088	0.000167482		Bacteria;Acidobacteria;Holophagae;Holophagales;Holophagaceae;Geothrix	0.0646191	0.00163295
Bacteria;Proteobacteria;Gammaproteobacteria;Xanthomonadales;Xanthomonadaceae;Dyella	0.0010088	0.000293094		Bacteria;Chlamydiae;Chlamydiae;Chlamydiales;Parachlamydiaceae;Parachlamydia	0.0034187	0.00163295
Bacteria;Verrucomicrobia;Opitutae;Puniceicoccales;Puniceicoccaceae;Cerasicoccus	0.0010088	0.000167482		Bacteria;Bacteroidetes;Bacteroidia;Bacteroidales;Rikenellaceae;SP3-e08	0.00179342	0.00163295
Bacteria;Actinobacteria;Actinobacteria;Micrococcales;Microbacteriaceae;Leucobacter	0.000952754	0.00267972		Bacteria;Proteobacteria;Gammaproteobacteria;Alteromonadales;Colwelliaceae;Colwellia	0.00168133	0.00163295
Bacteria;Actinobacteria;Actinobacteria;Pseudonocardiales;Pseudonocardiaceae;Actinomycetospora	0.000952754	0.000334965		Bacteria;Proteobacteria;Deltaproteobacteria;Desulfuromonadales;Geobacteraceae;Geoalkalibacter	0.000952754	0.00163295
Bacteria;Aquificae;Aquificae;Aquificales;Hydrogenothermaceae;Sulfurihydrogenibium	0.000952754	0.00175856		Archaea;Euryarchaeota;Halobacteria;Halobacteriales;Halobacteriaceae;Halomicrobium	0	0.00163295
Bacteria;Bacteroidetes;Cytophagia;Order_III_Incertae_Sedis;ML310M-34	0.000952754	0.000963023		Bacteria;Firmicutes;Bacilli;Bacillales;Planococcaceae;Viridibacillus	0	0.00163295
Bacteria;Bacteroidetes;Sphingobacteriia;Sphingobacteriales;Chitinophagaceae;Segetibacter	0.000952754	0.000334965		Bacteria;Planctomycetes;Phycisphaerae;ML-A-10	0	0.00163295
Bacteria;Elusimicrobia;Elusimicrobia;Lineage_IIc	0.000952754	0.169032		Bacteria;Proteobacteria;Alphaproteobacteria;Rhizobiales;Bradyrhizobiaceae;Afipia	0.0383343	0.00159108
Bacteria;Firmicutes;Clostridia;Halanaerobiales;Halobacteroidaceae;Orenia	0.000952754	0.00205166		Bacteria;Bacteroidetes;Sphingobacteriia;Sphingobacteriales;Chitinophagaceae;Ferruginibacter	0.0280782	0.00159108
Bacteria;Proteobacteria;Alphaproteobacteria;Rickettsiales	0.000952754	0.000209353		Bacteria;Fibrobacteres;Fibrobacteria;TDNP-USbc97-59-2-150	0.0020176	0.00159108
Bacteria;Proteobacteria;Deltaproteobacteria;Desulfuromonadales;Geobacteraceae;Geoalkalibacter	0.000952754	0.00163295		Bacteria;Bacteroidetes;Cytophagia;Order_III_Incertae_Sedis;CK06-06-Mud-MAS4B-21	0.00162529	0.00159108
Bacteria;Proteobacteria;Epsilonproteobacteria;Campylobacterales;Helicobacteraceae;Sulfuricurvum	0.000952754	0.000334965		Bacteria;Bacteroidetes;Flavobacteria;Flavobacteriales;Flavobacteriaceae;Lutibacter	0.00117693	0.00159108
Bacteria;Actinobacteria;Actinobacteria;Micrococcales;Cellulomonadaceae;Demequina	0.000896709	0.0107607		Bacteria;Proteobacteria;Deltaproteobacteria;Myxococcales;Nannocystaceae;Nannocystis	0.000840665	0.00159108
Bacteria;Actinobacteria;Actinobacteria;Micrococcales;Microbacteriaceae;Candidatus_Limnoluna	0.000896709	0.000837412		Bacteria;Planctomycetes;Phycisphaerae;SHA-43	0.000336266	0.00159108
Bacteria;Actinobacteria;Nitriliruptoria;Nitriliruptorales;Nitriliruptoraceae;Nitriliruptor	0.000896709	0.00180043		Bacteria;Proteobacteria;Betaproteobacteria;Methylophilales;Methylophilaceae;Methylotenera	0.000224177	0.00159108
Bacteria;Bacteroidetes;Bacteroidia;Bacteroidales;Porphyromonadaceae;Odoribacter	0.000896709	0.000628059		Bacteria;Firmicutes;Clostridia;Thermoanaerobacterales;Thermodesulfobiaceae;Thermodesulfobium	5.60443e-05	0.00159108
Bacteria;Bacteroidetes;Bacteroidia;Bacteroidales;Rikenellaceae;BCf9-17_termite_group	0.000896709	0.00075367		Archaea;Euryarchaeota;Methanococci;Methanococcales;Methanocaldococcaceae;Methanocaldococcus	0	0.00159108
Bacteria;Bacteroidetes;Flavobacteria;Flavobacteriales;Flavobacteriaceae;Robiginitalea	0.000896709	0.000963023		Bacteria;Planctomycetes;Phycisphaerae;Phycisphaerales;Phycisphaeraceae;AKYG587	0	0.00159108
Bacteria;Bacteroidetes;Sphingobacteriia;Sphingobacteriales;AKYH767	0.000896709	0.000921153		Bacteria;Acidobacteria;Holophagae;SJA-36	0.0610323	0.00154921
Bacteria;Candidate_division_WS6	0.000896709	0.207636		Bacteria;Proteobacteria;Alphaproteobacteria;Rhodospirillales;Rhodospirillaceae;Telmatospirillum	0.015132	0.00154921
Bacteria;Chloroflexi;Sh765B-AG-111	0.000896709	0.350624		Bacteria;Actinobacteria;Actinobacteria;Propionibacteriales;Nocardioidaceae;Aeromicrobium	0.00162529	0.00154921
Bacteria;Firmicutes;Bacilli;Bacillales;Paenibacillaceae;Cohnella	0.000896709	0.0421218		Bacteria;Proteobacteria;Alphaproteobacteria;Rhizobiales;FukuN57	0.00134506	0.00154921
Bacteria;Firmicutes;Clostridia;Clostridiales;Peptococcaceae;Desulfotomaculum	0.000896709	0.0039777		Bacteria;Actinobacteria;Actinobacteria;Micrococcales;Sanguibacteraceae;Sanguibacter	0.00117693	0.00154921
Bacteria;Firmicutes;Clostridia;Clostridiales;TTA-B61	0.000896709	0.000376835		Bacteria;Proteobacteria;Deltaproteobacteria;Desulfuromonadales;LS4-241	0.000448355	0.00154921
Bacteria;Firmicutes;Clostridia;Clostridiales;Veillonellaceae;Megamonas	0.000896709	0.00133986		Bacteria;Proteobacteria;Deltaproteobacteria;Desulfuromonadales;AKYG597	0.000168133	0.00154921
Bacteria;Proteobacteria;Alphaproteobacteria;Caulobacterales;Hyphomonadaceae;Hyphomonas	0.000896709	0.000921153		Bacteria;Proteobacteria;Betaproteobacteria;Methylophilales;Methylophilaceae	0.000112089	0.00154921
Bacteria;Proteobacteria;Alphaproteobacteria;Rhizobiales;Brucellaceae;Pseudochrobactrum	0.000896709	4.18706e-05		Bacteria;Firmicutes;Bacilli;Lactobacillales;Carnobacteriaceae;Trichococcus	5.60443e-05	0.00154921
Bacteria;Proteobacteria;Alphaproteobacteria;Rhodospirillales;MND8	0.000896709	0.000418706		Archaea;Euryarchaeota;Methanobacteria;Methanobacteriales;Methanobacteriaceae;Methanothermobacter	0	0.00154921
Bacteria;Proteobacteria;Betaproteobacteria;Burkholderiales;Alcaligenaceae	0.000896709	0.000837412		Bacteria;Firmicutes;Clostridia;Clostridiales;Lachnospiraceae;Hespellia	0	0.00154921
Bacteria;Proteobacteria;Betaproteobacteria;Burkholderiales;Burkholderiaceae;Cupriavidus	0.000896709	8.37412e-05		Bacteria;Chloroflexi;Ktedonobacteria;C0119	0.00196155	0.00150734
Bacteria;Proteobacteria;Deltaproteobacteria;Desulfuromonadales;Geobacteraceae;Geopsychrobacter	0.000896709	0.0007118		Bacteria;Proteobacteria;Gammaproteobacteria;Oceanospirillales;OM182_clade	0.000784621	0.00150734
Bacteria;Proteobacteria;Deltaproteobacteria;Syntrophobacterales;Syntrophobacteraceae;Desulfoglaeba	0.000896709	0.000209353		Bacteria;Actinobacteria;Actinobacteria;Micrococcales;Jonesiaceae;Jonesia	0.000560443	0.00150734
Bacteria;Proteobacteria;Gammaproteobacteria;Methylococcales;Methylococcaceae;Methylomonas	0.000896709	0.00263785		Bacteria;Firmicutes;Clostridia;Halanaerobiales;Halanaerobiaceae;Halanaerobium	0.000448355	0.00150734
Bacteria;Proteobacteria;Gammaproteobacteria;Oceanospirillales;Halomonadaceae;Halomonas	0.000896709	0.000586188		Bacteria;Firmicutes;Bacilli;Bacillales;Paenibacillaceae;Thermobacillus	0.000336266	0.00150734
Bacteria;Proteobacteria;Gammaproteobacteria;Oceanospirillales;Oceanospirillaceae;Marinomonas	0.000896709	0.000251223		Archaea;Thaumarchaeota;AK56	0	0.00150734
Bacteria;Actinobacteria;Actinobacteria;Micrococcales;Microbacteriaceae;Cryobacterium	0.000840665	0.000376835		Bacteria;Firmicutes;Bacilli;Bacillales;Planococcaceae;Bhargavaea	0	0.00150734
Bacteria;Actinobacteria;Actinobacteria;Micrococcales;Microbacteriaceae;Frigoribacterium	0.000840665	0.00192605		Bacteria;Chlamydiae;Chlamydiae;Chlamydiales;Waddliaceae;Waddlia	0.00638905	0.00146547
Bacteria;Actinobacteria;Actinobacteria;Streptomycetales;Streptomycetaceae;Kitasatospora	0.000840665	0.00121425		Bacteria;Proteobacteria;Betaproteobacteria;Hydrogenophilales;Hydrogenophilaceae;Thiobacillus	0.00235386	0.00146547
Bacteria;Bacteroidetes;Bacteroidia;Bacteroidales;Porphyromonadaceae;Dysgonomonas	0.000840665	0.00309842		Bacteria;Chlorobi;Chlorobia;Chlorobiales;Chlorobiaceae	0.000616488	0.00146547
Bacteria;Bacteroidetes;Cytophagia;Cytophagales;Flammeovirgaceae;Reichenbachiella	0.000840665	0.000376835		Bacteria;Firmicutes;Clostridia;Clostridiales;Veillonellaceae;Phascolarctobacterium	5.60443e-05	0.00146547
Bacteria;Bacteroidetes;Flavobacteria;Flavobacteriales;Flavobacteriaceae;Polaribacter	0.000840665	0.000460576		Bacteria;Firmicutes;Bacilli;Bacillales;Bacillaceae;Anaerobacillus	0	0.00146547
Bacteria;Bacteroidetes;Sphingobacteriia;Sphingobacteriales;Chitinophagaceae;Flavisolibacter	0.000840665	0.00133986		Bacteria;Firmicutes;Bacilli;Lactobacillales;Leuconostocaceae;Leuconostoc	0	0.00146547
Bacteria;Firmicutes;Bacilli;Bacillales;Thermoactinomycetaceae;Shimazuella	0.000840665	0.0297281		Bacteria;Proteobacteria;Deltaproteobacteria;Desulfobacterales;Desulfobacteraceae;Desulfatiferula	0	0.00146547
Bacteria;Firmicutes;Clostridia;Natranaerobiales;Natranaerobiaceae;Natranaerobius	0.000840665	0.0143616		Bacteria;Proteobacteria;Alphaproteobacteria;Rhizobiales;Hyphomicrobiaceae	0.0112649	0.0014236
Bacteria;Planctomycetes;Phycisphaerae;Phycisphaerales;Phycisphaeraceae;SM1A02	0.000840665	0.00121425		Bacteria;Proteobacteria;Alphaproteobacteria;Rhodospirillales;Rhodospirillaceae;Elstera	0.0054363	0.0014236
Bacteria;Proteobacteria;Alphaproteobacteria;Rhizobiales;Elev-16S-1546	0.000840665	0.000502447		Bacteria;Firmicutes;Clostridia;Clostridiales;Family_XI_Incertae_Sedis;Tepidimicrobium	0.00235386	0.0014236
Bacteria;Proteobacteria;Alphaproteobacteria;Rhodobacterales;Rhodobacteraceae;Pseudovibrio	0.000840665	4.18706e-05		Bacteria;Firmicutes;Clostridia;Clostridiales;Veillonellaceae;Propionispora	0.000336266	0.0014236
Bacteria;Proteobacteria;Alphaproteobacteria;Sphingomonadales;Erythrobacteraceae;Porphyrobacter	0.000840665	8.37412e-05		Bacteria;Cyanobacteria;Cyanobacteria;SubsectionIII;FamilyI;Leptolyngbya	0.000168133	0.0014236
Bacteria;Proteobacteria;Deltaproteobacteria;Desulfobacterales;Desulfobacteraceae;Desulfonema	0.000840665	0.00494073		Bacteria;Actinobacteria;Actinobacteria;Corynebacteriales;Mycobacteriaceae;Mycobacterium	0.0029143	0.00138173
Bacteria;Proteobacteria;Deltaproteobacteria;Desulfobacterales;Desulfobulbaceae;MSBL7	0.000840665	0.00669929		Bacteria;Proteobacteria;Alphaproteobacteria;Rhizobiales;Family_Incertae_Sedis;Nordella	0.00212968	0.00138173
Bacteria;Proteobacteria;Deltaproteobacteria;Desulfuromonadales;008E09-B-D-P15	0.000840665	0.00192605		Bacteria;Actinobacteria;Actinobacteria;Streptosporangiales;Thermomonosporaceae;Actinomadura	0.000784621	0.00138173
Bacteria;Proteobacteria;Deltaproteobacteria;Myxococcales;Nannocystaceae;Nannocystis	0.000840665	0.00159108		Bacteria;Proteobacteria;Epsilonproteobacteria;Nautiliales;Nautiliaceae;Caminibacter	0.00039231	0.00138173
Bacteria;Proteobacteria;Epsilonproteobacteria;Nautiliales;Nautiliaceae;Nitratifractor	0.000840665	0.000795541		Bacteria;Proteobacteria;Deltaproteobacteria;Desulfobacterales;Desulfobacteraceae;Desulfosarcina	0.000336266	0.00138173
Bacteria;Proteobacteria;Gammaproteobacteria;Alteromonadales;Shewanellaceae;Shewanella	0.000840665	0.000795541		Bacteria;Proteobacteria;Gammaproteobacteria;Alteromonadales;Alteromonadaceae;Alteromonas	0.000336266	0.00138173
Bacteria;Proteobacteria;Gammaproteobacteria;Cardiobacteriales;Cardiobacteriaceae	0.000840665	0.000460576		Bacteria;Firmicutes;Bacilli;Bacillales;Planococcaceae;Chryseomicrobium	0	0.00138173
Bacteria;Tenericutes;Mollicutes;RF9	0.000840665	0.00414519		Bacteria;Proteobacteria;Alphaproteobacteria;Rhizobiales;Bradyrhizobiaceae;Bosea	0.0629938	0.00133986
Bacteria;Verrucomicrobia;Opitutae;101-154	0.000840665	0.000167482		Bacteria;Actinobacteria;Thermoleophilia;Solirubrobacterales;0319-6M6	0.00117693	0.00133986
Bacteria;Acidobacteria;Acidobacteria;RB41	0.000784621	0.0115563		Bacteria;Firmicutes;Clostridia;Clostridiales;Veillonellaceae;Megamonas	0.000896709	0.00133986
Bacteria;Actinobacteria;Actinobacteria;Micrococcales;Microbacteriaceae;MWH-Ta3	0.000784621	0.000586188		Bacteria;Bacteroidetes;Sphingobacteriia;Sphingobacteriales;Chitinophagaceae;Flavisolibacter	0.000840665	0.00133986
Bacteria;Actinobacteria;Actinobacteria;Streptosporangiales;Thermomonosporaceae;Actinomadura	0.000784621	0.00138173		Bacteria;Actinobacteria;Actinobacteria;Micrococcales;Cellulomonadaceae;Actinotalea	0.000616488	0.00133986
Bacteria;Actinobacteria;Coriobacteriia;Coriobacteriales;Coriobacteriaceae;Gordonibacter	0.000784621	0.000460576		Bacteria;Proteobacteria;Betaproteobacteria;Burkholderiales;Comamonadaceae;Albidiferax	0.000616488	0.00133986
Bacteria;Bacteroidetes;Cytophagia;Cytophagales;Flammeovirgaceae;Candidatus_Amoebophilus	0.000784621	0.000293094		Bacteria;Proteobacteria;Gammaproteobacteria;Oceanospirillales;SUP05_cluster	0.000560443	0.00133986
Bacteria;Bacteroidetes;Cytophagia;Order_III_Incertae_Sedis;Family_Incertae_Sedis;Balneola	0.000784621	0.00129799		Bacteria;Proteobacteria;Deltaproteobacteria;Desulfuromonadales	0.00039231	0.00133986
Bacteria;Bacteroidetes;Sphingobacteriia;Sphingobacteriales;PHOS-HE51	0.000784621	0.000544317		Archaea;Euryarchaeota;Halobacteria;Halobacteriales;Halobacteriaceae;Halorhabdus	0	0.00133986
Bacteria;Cyanobacteria;Cyanobacteria;SubsectionIII;FamilyI	0.000784621	0.00297281		Bacteria;Proteobacteria;Alphaproteobacteria;Rhizobiales;KF-JG30-B3	0.035364	0.00129799
Bacteria;Elusimicrobia;Elusimicrobia;MVP-88	0.000784621	0.0409913		Bacteria;Proteobacteria;Alphaproteobacteria;Rhizobiales;JG34-KF-361	0.0127221	0.00129799
Bacteria;Firmicutes;Bacilli;4-15	0.000784621	0.0254573		Bacteria;Proteobacteria;Alphaproteobacteria;Parvularculales;Parvularculaceae;Parvularcula	0.00627696	0.00129799
Bacteria;Firmicutes;Bacilli;Bacillales;Planococcaceae;Lysinibacillus	0.000784621	0.393416		Bacteria;Proteobacteria;Alphaproteobacteria;SAR11_clade	0.00510003	0.00129799
Bacteria;Firmicutes;Bacilli;Lactobacillales;Streptococcaceae;Streptococcus	0.000784621	0.00196792		Bacteria;Actinobacteria;Actinobacteria;Propionibacteriales;Nocardioidaceae;Nocardioides	0.00224177	0.00129799
Bacteria;Firmicutes;Clostridia;Clostridiales;Eubacteriaceae;Anaerofustis	0.000784621	0.00100489		Bacteria;Proteobacteria;Alphaproteobacteria;Rhizobiales;MNG7	0.00179342	0.00129799
Bacteria;Proteobacteria;Alphaproteobacteria;Rhodospirillales;Rhodospirillaceae;Novispirillum	0.000784621	0		Bacteria;Proteobacteria;Betaproteobacteria;Hydrogenophilales;Hydrogenophilaceae	0.00117693	0.00129799
Bacteria;Proteobacteria;Alphaproteobacteria;Rhodospirillales;Rhodospirillaceae;Pelagibius	0.000784621	0.000167482		Bacteria;Bacteroidetes;Cytophagia;Order_III_Incertae_Sedis;Family_Incertae_Sedis;Balneola	0.000784621	0.00129799
Bacteria;Proteobacteria;ARKICE-90	0.000784621	0.00288907		Bacteria;Actinobacteria;Actinobacteria;Micrococcales;Intrasporangiaceae;Tetrasphaera	0.000560443	0.00129799
Bacteria;Proteobacteria;Betaproteobacteria;Burkholderiales;Comamonadaceae;Hydrogenophaga	0.000784621	0.000628059		Bacteria;Proteobacteria;Deltaproteobacteria;Desulfobacterales;Desulfobacteraceae;Desulfotignum	0.000168133	0.00129799
Bacteria;Proteobacteria;Betaproteobacteria;Rhodocyclales;Rhodocyclaceae;Propionivibrio	0.000784621	0.00255411		Bacteria;Firmicutes;Bacilli;Bacillales;Bacillaceae;Lentibacillus	0	0.00129799
Bacteria;Proteobacteria;Gammaproteobacteria;Oceanospirillales;OM182_clade	0.000784621	0.00150734		Bacteria;Actinobacteria;Actinobacteria;Micrococcales;Microbacteriaceae;Pseudoclavibacter	0.00179342	0.00125612
Bacteria;Proteobacteria;Gammaproteobacteria;Vibrionales;Vibrionaceae;Vibrio	0.000784621	0.000586188		Bacteria;Actinobacteria;Actinobacteria;Propionibacteriales;Propionibacteriaceae;Propionibacterium	0.00162529	0.00125612
Bacteria;Proteobacteria;Gammaproteobacteria;Xanthomonadales;Xanthomonadaceae;Arenimonas	0.000784621	0.000125612		Bacteria;Proteobacteria;Gammaproteobacteria;Thiotrichales;Thiotrichaceae;Thiothrix	0.000728576	0.00125612
Bacteria;Spirochaetes;Spirochaetes;Spirochaetales;PL-11B10	0.000784621	0.00770419		Bacteria;Firmicutes;Bacilli;Lactobacillales;Streptococcaceae;Lactococcus	0.000504399	0.00125612
Bacteria;Verrucomicrobia;Arctic97B-4_marine_group	0.000784621	0.000963023		Bacteria;Actinobacteria;Actinobacteria;Propionibacteriales;Propionibacteriaceae;Microlunatus	0.00039231	0.00125612
Bacteria;Acidobacteria;Holophagae;TPD-58	0.000728576	0.101955		Bacteria;Fibrobacteres;Fibrobacteria;Fibrobacterales;Fibrobacteraceae;Fibrobacter	0.000224177	0.00125612
Bacteria;Actinobacteria;Actinobacteria;Corynebacteriales;Nocardiaceae;Nocardia	0.000728576	0.00167482		Bacteria;Firmicutes;Clostridia;Clostridiales;Veillonellaceae;Schwartzia	0.000224177	0.00125612
Bacteria;Actinobacteria;Actinobacteria;Frankiales;Frankiaceae;Frankia	0.000728576	0.00100489		Bacteria;Firmicutes;Bacilli;Bacillales;Bacillaceae;Salirhabdus	0	0.00125612
Bacteria;Actinobacteria;Actinobacteria;Micrococcales;Microbacteriaceae;Curtobacterium	0.000728576	0.000251223		Bacteria;Firmicutes;Bacilli;Bacillales;Bacillaceae;Vulcanibacillus	0	0.00125612
Bacteria;Actinobacteria;Actinobacteria;Pseudonocardiales;Pseudonocardiaceae;Amycolatopsis	0.000728576	0.000209353		Bacteria;Firmicutes;Bacilli;Bacillales;Family_XI_Incertae_Sedis;Gemella	0	0.00125612
Bacteria;Actinobacteria;Actinobacteria;Pseudonocardiales;Pseudonocardiaceae;Pseudonocardia	0.000728576	0.00175856		Bacteria;Bacteroidetes;Cytophagia;Order_III_Incertae_Sedis;F1-37X2	0.00465168	0.00121425
Bacteria;Actinobacteria;Coriobacteriia;Coriobacteriales;Coriobacteriaceae;Collinsella	0.000728576	0.00422893		Bacteria;Proteobacteria;Alphaproteobacteria;SAR11_clade;Deep_1	0.00431541	0.00121425
Bacteria;Actinobacteria;Thermoleophilia;Solirubrobacterales;480-2	0.000728576	0.000418706		Bacteria;Bacteroidetes;Bacteroidia;Bacteroidales;Rikenellaceae;hoa5-07d05_gut_group	0.00140111	0.00121425
Bacteria;Bacteroidetes;Bacteroidia;Bacteroidales;Rikenellaceae;vadinBC27_wastewater-sludge_group	0.000728576	0.00439641		Bacteria;Actinobacteria;Actinobacteria;Streptomycetales;Streptomycetaceae;Kitasatospora	0.000840665	0.00121425
Bacteria;Bacteroidetes;Flavobacteria;Flavobacteriales;Flavobacteriaceae;Winogradskyella	0.000728576	0.000795541		Bacteria;Planctomycetes;Phycisphaerae;Phycisphaerales;Phycisphaeraceae;SM1A02	0.000840665	0.00121425
Bacteria;Bacteroidetes;Sphingobacteriia;Sphingobacteriales;Chitinophagaceae;Filimonas	0.000728576	0.000209353		Bacteria;Bacteroidetes;Cytophagia;Order_III_Incertae_Sedis;Family_Incertae_Sedis;Gracilimonas	0.000672532	0.00121425
Bacteria;Firmicutes;Clostridia;Clostridiales;Clostridiaceae;Proteiniclasticum	0.000728576	0.00234475		Bacteria;Bacteroidetes;Cytophagia;Cytophagales;Cytophagaceae;Adhaeribacter	0.000336266	0.00121425
Bacteria;Firmicutes;Clostridia;Clostridiales;Heliobacteriaceae	0.000728576	0.00297281		Bacteria;Bacteroidetes;Sphingobacteriia;Sphingobacteriales;FFCH9454	0.000280222	0.00121425
Bacteria;Firmicutes;Clostridia;Clostridiales;Peptostreptococcaceae	0.000728576	0.0306074		Bacteria;Actinobacteria;KIST-JJY010	5.60443e-05	0.00121425
Bacteria;Firmicutes;Clostridia;Clostridiales;Syntrophomonadaceae;Pelospora	0.000728576	0.00113051		Bacteria;Chloroflexi;Chloroflexi;Herpetosiphonales;Herpetosiphonaceae;Herpetosiphon	0	0.00121425
Bacteria;Firmicutes;Clostridia;Halanaerobiales;Halobacteroidaceae;Natroniella	0.000728576	0.00113051		Bacteria;Proteobacteria;Alphaproteobacteria;Rhizobiales;Methylobacteriaceae	0.026565	0.00117238
Bacteria;Firmicutes;Clostridia;Thermoanaerobacterales;Thermoanaerobacteraceae;Caldanaerobius	0.000728576	0.00100489		Bacteria;Proteobacteria;Betaproteobacteria;Nitrosomonadales;Gallionellaceae;Gallionella	0.0168133	0.00117238
Bacteria;Firmicutes;Erysipelotrichi;Erysipelotrichales;Erysipelotrichaceae;Asteroleplasma	0.000728576	0.00347526		Bacteria;Proteobacteria;Gammaproteobacteria;Enterobacteriales;Enterobacteriaceae;Enterobacter	0.00112089	0.00117238
Bacteria;Planctomycetes;Phycisphaerae;CCM11a	0.000728576	0.0304399		Bacteria;Proteobacteria;Alphaproteobacteria;Rhodobacterales;Rhodobacteraceae;Rhodothalassium	0.000728576	0.00117238
Bacteria;Proteobacteria;Alphaproteobacteria;Caulobacterales;Hyphomonadaceae;Woodsholea	0.000728576	0.000293094		Bacteria;Firmicutes;Clostridia;Clostridiales;P._palm_C-A_51	0.000336266	0.00117238
Bacteria;Proteobacteria;Alphaproteobacteria;Rhodobacterales;Rhodobacteraceae;Pannonibacter	0.000728576	0		Bacteria;Proteobacteria;Deltaproteobacteria;Desulfovibrionales;Desulfovibrionaceae	0.000336266	0.00117238
Bacteria;Proteobacteria;Alphaproteobacteria;Rhodobacterales;Rhodobacteraceae;Rhodothalassium	0.000728576	0.00117238		Bacteria;Tenericutes;Mollicutes;Mycoplasmatales;Mycoplasmataceae;Mycoplasma	0.000112089	0.00117238
Bacteria;Proteobacteria;Alphaproteobacteria;Rickettsiales;LR_A2-29	0.000728576	0		Bacteria;Bacteroidetes;Sphingobacteriia;Sphingobacteriales;LiUU-11-161	5.60443e-05	0.00117238
Bacteria;Proteobacteria;Gammaproteobacteria;HOC36	0.000728576	8.37412e-05		Bacteria;Firmicutes;Clostridia;Halanaerobiales;Halobacteroidaceae	5.60443e-05	0.00117238
Bacteria;Proteobacteria;Gammaproteobacteria;KI89A_clade	0.000728576	0.00108863		Archaea;Euryarchaeota;Halobacteria;Halobacteriales;Halobacteriaceae;Haloferax	0	0.00117238
Bacteria;Proteobacteria;Gammaproteobacteria;Pseudomonadales;Moraxellaceae;Psychrobacter	0.000728576	0.000418706		Archaea;Euryarchaeota;Methanomicrobia;ANME-1	0	0.00117238
Bacteria;Proteobacteria;Gammaproteobacteria;Sva0071	0.000728576	0.000167482		Bacteria;Firmicutes;Bacilli;Bacillales;Bacillaceae;Terribacillus	0	0.00117238
Bacteria;Proteobacteria;Gammaproteobacteria;Thiotrichales;Thiotrichaceae;Thiothrix	0.000728576	0.00125612		Bacteria;Proteobacteria;Betaproteobacteria;SC-I-84	0.00381101	0.00113051
Bacteria;Actinobacteria;Acidimicrobiia;Acidimicrobiales;Acidimicrobiaceae;Ferrithrix	0.000672532	0.000125612		Bacteria;Actinobacteria;Thermoleophilia;Solirubrobacterales;Solirubrobacteraceae;Solirubrobacter	0.00207364	0.00113051
Bacteria;Actinobacteria;Actinobacteria;Corynebacteriales;Corynebacteriaceae	0.000672532	0.000334965		Bacteria;Actinobacteria;Actinobacteria;Micrococcales;Intrasporangiaceae;Ornithinicoccus	0.00145715	0.00113051
Bacteria;Actinobacteria;Actinobacteria;Micrococcales;Microbacteriaceae;Leifsonia	0.000672532	0.000376835		Bacteria;Firmicutes;Clostridia;Clostridiales;Syntrophomonadaceae;Pelospora	0.000728576	0.00113051
Bacteria;Actinobacteria;Actinobacteria;Propionibacteriales;Propionibacteriaceae	0.000672532	0.00196792		Bacteria;Firmicutes;Clostridia;Halanaerobiales;Halobacteroidaceae;Natroniella	0.000728576	0.00113051
Bacteria;Bacteroidetes;Cytophagia;Order_III_Incertae_Sedis;Family_Incertae_Sedis;Gracilimonas	0.000672532	0.00121425		Bacteria;Proteobacteria;Alphaproteobacteria;Rickettsiales;Family_Incertae_Sedis;Caedibacter	0.000280222	0.00113051
Bacteria;Bacteroidetes;Flavobacteria;Flavobacteriales;Flavobacteriaceae;Gillisia	0.000672532	0.000460576		Bacteria;Lentisphaerae;Lentisphaeria	0	0.00113051
Bacteria;Chlorobi;Ignavibacteria;Ignavibacteriales;PHOS-HE36	0.000672532	0.0292257		Bacteria;RF3	0	0.00113051
Bacteria;Chloroflexi;Chloroflexi;AKIW781	0.000672532	0.000418706		Bacteria;Planctomycetes;Planctomycetacia;Planctomycetales;Planctomycetaceae;Gemmata	0.00622092	0.00108863
Bacteria;Firmicutes;Clostridia;Clostridiales;Ruminococcaceae;Oscillibacter	0.000672532	0.000837412		Bacteria;Actinobacteria;TakashiAC-B11	0.0015132	0.00108863
Bacteria;Firmicutes;Clostridia;Halanaerobiales;64K2	0.000672532	0.0167901		Bacteria;Bacteroidetes;Flavobacteria;Flavobacteriales;Flavobacteriaceae;Bizionia	0.00140111	0.00108863
Bacteria;Planctomycetes;Phycisphaerae;Phycisphaerales;08D2Z94_hypersaline_microbial_mat_group	0.000672532	0.0231544		Bacteria;Proteobacteria;Betaproteobacteria;Burkholderiales;Comamonadaceae;Variovorax	0.00123298	0.00108863
Bacteria;Planctomycetes;Phycisphaerae;Phycisphaerales;Phycisphaeraceae;Urania-1B-19_marine_sediment_group	0.000672532	0.00075367		Bacteria;Proteobacteria;Gammaproteobacteria;KI89A_clade	0.000728576	0.00108863
Bacteria;Planctomycetes;Phycisphaerae;S-70	0.000672532	0.0206003		Bacteria;Actinobacteria;Actinobacteria;Frankiales;Geodermatophilaceae	0.000448355	0.00108863
Bacteria;Proteobacteria;Alphaproteobacteria;Rhizobiales;FFCH5858	0.000672532	4.18706e-05		Bacteria;Firmicutes;Clostridia;Clostridiales;Veillonellaceae;Anaerovibrio	0.000112089	0.00108863
Bacteria;Proteobacteria;Alphaproteobacteria;Rhizobiales;Phyllobacteriaceae;Hoeflea	0.000672532	0		Bacteria;Proteobacteria;Deltaproteobacteria;Syntrophobacterales;Syntrophobacteraceae;Desulfovirga	0.000112089	0.00108863
Bacteria;Proteobacteria;Alphaproteobacteria;Rhodobacterales;Rhodobacteraceae;Ruegeria	0.000672532	0.000125612		Bacteria;Chloroflexi;Anaerolineae;Anaerolineales;Anaerolineaceae;Bellilinea	5.60443e-05	0.00108863
Bacteria;Proteobacteria;Alphaproteobacteria;Rhodospirillales;Acetobacteraceae;Rhodovarius	0.000672532	0.000167482		Bacteria;Verrucomicrobia;Verrucomicrobiae;Verrucomicrobiales;Verrucomicrobiaceae	5.60443e-05	0.00108863
Bacteria;Proteobacteria;Alphaproteobacteria;Sphingomonadales;Erythrobacteraceae;Altererythrobacter	0.000672532	0.000209353		Bacteria;CK-1C4-19	0	0.00108863
Bacteria;Proteobacteria;Betaproteobacteria;Burkholderiales;Alcaligenaceae;Sutterella	0.000672532	0.00217727		Bacteria;Spirochaetes;Spirochaetes	0	0.00108863
Bacteria;Proteobacteria;Betaproteobacteria;Nitrosomonadales;Nitrosomonadaceae;Nitrosomonas	0.000672532	0.000251223		Bacteria;Bacteroidetes;Cytophagia;Order_III_Incertae_Sedis;BIgi5	0.0128342	0.00104676
Bacteria;Proteobacteria;Epsilonproteobacteria;Campylobacterales;Campylobacteraceae;Arcobacter	0.000672532	0.000251223		Bacteria;Proteobacteria;Alphaproteobacteria;Caulobacterales;Hyphomonadaceae	0.0039231	0.00104676
Bacteria;Proteobacteria;Gammaproteobacteria;Aeromonadales;Aeromonadaceae;Aeromonas	0.000672532	0.000334965		Bacteria;Proteobacteria;Deltaproteobacteria;Desulfobacterales;Desulfobulbaceae;Desulfopila	0.00353079	0.00104676
Bacteria;Proteobacteria;Gammaproteobacteria;Chromatiales;Ectothiorhodospiraceae;Thioalkalivibrio	0.000672532	8.37412e-05		Bacteria;Actinobacteria;Thermoleophilia;Solirubrobacterales;Patulibacteraceae;Patulibacter	0.00156924	0.00104676
Bacteria;Verrucomicrobia;Opitutae;A714019	0.000672532	0		Bacteria;Proteobacteria;Gammaproteobacteria;Oceanospirillales;Oceanospirillaceae;Pseudospirillum	0.00145715	0.00104676
Bacteria;Verrucomicrobia;Verrucomicrobiae;Verrucomicrobiales;DEV007	0.000672532	0.00598749		Bacteria;Proteobacteria;Gammaproteobacteria;Methylococcales;Methylococcaceae;Methylothermus	0.00140111	0.00104676
Archaea;Euryarchaeota;Halobacteria;Halobacteriales;Deep_Sea_Euryarchaeotic_Group(DSEG)	0.000616488	0.345558		Bacteria;Firmicutes;Bacilli;Lactobacillales;Enterococcaceae;Enterococcus	0.000112089	0.00104676
Bacteria;Actinobacteria;Actinobacteria;Actinomycetales;Actinomycetaceae;Arcanobacterium	0.000616488	0.000251223		Bacteria;Firmicutes;Clostridia;Clostridiales;Family_XII_Incertae_Sedis;Acidaminobacter	0.000112089	0.00104676
Bacteria;Actinobacteria;Actinobacteria;Elev-16S-976	0.000616488	0.000209353		Bacteria;Thermotogae;Thermotogae;Thermotogales;Thermotogaceae;Kosmotoga	0.000112089	0.00104676
Bacteria;Actinobacteria;Actinobacteria;Micrococcales;Cellulomonadaceae;Actinotalea	0.000616488	0.00133986		Bacteria;Cyanobacteria;Cyanobacteria;SubsectionIII;FamilyI;Oscillatoria	5.60443e-05	0.00104676
Bacteria;Actinobacteria;Actinobacteria;Micrococcales;Dermabacteraceae;Brachybacterium	0.000616488	0.000460576		Bacteria;Planctomycetes;C47	0	0.00104676
Bacteria;Actinobacteria;Actinobacteria;Micrococcales;Microbacteriaceae;Humibacter	0.000616488	0		Bacteria;Spirochaetes;Spirochaetes;FGL12-B44	0	0.00104676
Bacteria;Bacteroidetes;Cytophagia;Cytophagales;Cytophagaceae;Emticicia	0.000616488	0.00456389		Bacteria;Proteobacteria;Alphaproteobacteria;Rhodospirillales;Acetobacteraceae;Granulibacter	0.0121056	0.00100489
Bacteria;Bacteroidetes;Flavobacteria;Flavobacteriales;Flavobacteriaceae;Leeuwenhoekiella	0.000616488	0.000418706		Bacteria;Proteobacteria;Alphaproteobacteria;Rhodospirillales;Acetobacteraceae;Roseomonas	0.0112089	0.00100489
Bacteria;Bacteroidetes;Sphingobacteriia;Sphingobacteriales;S15A-MN91	0.000616488	0.00485699		Bacteria;Firmicutes;Clostridia;Clostridiales;Eubacteriaceae;Anaerofustis	0.000784621	0.00100489
Bacteria;Bacteroidetes;Sphingobacteriia;Sphingobacteriales;Sphingobacteriaceae;Olivibacter	0.000616488	0.000334965		Bacteria;Actinobacteria;Actinobacteria;Frankiales;Frankiaceae;Frankia	0.000728576	0.00100489
Bacteria;Chlorobi;Chlorobia;Chlorobiales;Chlorobiaceae	0.000616488	0.00146547		Bacteria;Firmicutes;Clostridia;Thermoanaerobacterales;Thermoanaerobacteraceae;Caldanaerobius	0.000728576	0.00100489
Bacteria;Firmicutes;Clostridia;Clostridiales;Clostridiaceae;Alkaliphilus	0.000616488	0.00674116		Bacteria;Firmicutes;Clostridia;Clostridiales;Veillonellaceae;Acidaminococcus	0.000616488	0.00100489
Bacteria;Firmicutes;Clostridia;Clostridiales;Lachnospiraceae;Anaerostipes	0.000616488	0.00695052		Bacteria;Proteobacteria;Gammaproteobacteria;Alteromonadales;Alteromonadaceae;OM60(NOR5)_clade	0.000616488	0.00100489
Bacteria;Firmicutes;Clostridia;Clostridiales;Veillonellaceae;Acidaminococcus	0.000616488	0.00100489		Bacteria;Firmicutes;Bacilli;Bacillales;Planococcaceae;Planococcus	0.000224177	0.00100489
Bacteria;Firmicutes;Clostridia;Thermoanaerobacterales;Thermoanaerobacteraceae;Thermoanaerobacter	0.000616488	0.00297281		Bacteria;Spirochaetes;Spirochaetes;Spirochaetales;Leptospiraceae;Leptospira	0.000224177	0.00100489
Bacteria;Nitrospirae;Nitrospira;Nitrospirales;Nitrospiraceae;Candidatus_Magnetobacterium	0.000616488	0.0133986		Bacteria;Bacteroidetes;SM1A07	0.000168133	0.00100489
Bacteria;Planctomycetes;MBMPE71	0.000616488	0.00364274		Archaea;Thaumarchaeota;Terrestrial_Hot_Spring_Gp(THSCG)	0	0.00100489
Bacteria;Proteobacteria;Alphaproteobacteria;Caulobacterales;Hyphomonadaceae;Robiginitomaculum	0.000616488	0.000209353		Bacteria;Actinobacteria;Actinobacteria;Micrococcales;Microbacteriaceae;Agromyces	0.00140111	0.000963023
Bacteria;Proteobacteria;Alphaproteobacteria;Rhizobiales;Aurantimonadaceae;Fulvimarina	0.000616488	0		Bacteria;Bacteroidetes;Cytophagia;Order_III_Incertae_Sedis;ML310M-34	0.000952754	0.000963023
Bacteria;Proteobacteria;Alphaproteobacteria;Rhizobiales;Xanthobacteraceae;Pseudoxanthobacter	0.000616488	0		Bacteria;Bacteroidetes;Flavobacteria;Flavobacteriales;Flavobacteriaceae;Robiginitalea	0.000896709	0.000963023
Bacteria;Proteobacteria;Alphaproteobacteria;Rickettsiales;Anaplasmataceae;Wolbachia	0.000616488	0.000125612		Bacteria;Verrucomicrobia;Arctic97B-4_marine_group	0.000784621	0.000963023
Bacteria;Proteobacteria;Alphaproteobacteria;Sphingomonadales;Sphingomonadaceae;Zymomonas	0.000616488	0.000418706		Bacteria;Actinobacteria;Actinobacteria;Streptosporangiales;Streptosporangiaceae;Nonomuraea	0.000448355	0.000963023
Bacteria;Proteobacteria;Betaproteobacteria;Burkholderiales;Comamonadaceae;Albidiferax	0.000616488	0.00133986		Bacteria;Actinobacteria;Actinobacteria;Propionibacteriales;Propionibacteriaceae;Propioniciclava	0.00039231	0.000963023
Bacteria;Proteobacteria;Betaproteobacteria;Rhodocyclales;Rhodocyclaceae;12up	0.000616488	0.000125612		Archaea;Euryarchaeota;Halobacteria;Halobacteriales	0	0.000963023
Bacteria;Proteobacteria;Betaproteobacteria;Rhodocyclales;Rhodocyclaceae;Dechloromonas	0.000616488	0.0007118		Bacteria;Proteobacteria;Betaproteobacteria;Burkholderiales;Comamonadaceae;Pelomonas	0	0.000963023
Bacteria;Proteobacteria;Candidatus_Thiobios	0.000616488	0.000209353		Bacteria;Proteobacteria;Gammaproteobacteria;Legionellales;Legionellaceae;Legionella	0.0399596	0.000921153
Bacteria;Proteobacteria;Deltaproteobacteria;Desulfobacterales;Desulfobulbaceae;Desulfotalea	0.000616488	0.00272159		Bacteria;Chloroflexi;Elev-1554	0.0110968	0.000921153
Bacteria;Proteobacteria;Gammaproteobacteria;Alteromonadales;Alteromonadaceae;OM60(NOR5)_clade	0.000616488	0.00100489		Bacteria;Chloroflexi;Ktedonobacteria;Ktedonobacterales;Thermosporotrichaceae	0.00526817	0.000921153
Bacteria;Proteobacteria;Gammaproteobacteria;Methylococcales;Methylococcaceae;Methylococcus	0.000616488	0.000251223		Bacteria;Proteobacteria;Gammaproteobacteria;Xanthomonadales;Xanthomonadaceae	0.00319453	0.000921153
Bacteria;Verrucomicrobia;Spartobacteria;Chthoniobacterales;01D2Z36	0.000616488	0.00381022		Bacteria;Acidobacteria;Acidobacteria;Elev-16S-1166	0.00285826	0.000921153
Bacteria;Actinobacteria;Actinobacteria;Micrococcales;Dermatophilaceae;Mobilicoccus	0.000560443	8.37412e-05		Bacteria;Proteobacteria;Alphaproteobacteria;Caulobacterales;Hyphomonadaceae;Hellea	0.00207364	0.000921153
Bacteria;Actinobacteria;Actinobacteria;Micrococcales;Intrasporangiaceae;Tetrasphaera	0.000560443	0.00129799		Bacteria;Firmicutes;Clostridia;Clostridiales;Clostridiaceae;Clostridiisalibacter	0.00162529	0.000921153
Bacteria;Actinobacteria;Actinobacteria;Micrococcales;Jonesiaceae;Jonesia	0.000560443	0.00150734		Bacteria;Proteobacteria;Alphaproteobacteria;Rickettsiales;EF100-94H03	0.00134506	0.000921153
Bacteria;Actinobacteria;Coriobacteriia;Coriobacteriales;Coriobacteriaceae;Eggerthella	0.000560443	0.000460576		Bacteria;Proteobacteria;Gammaproteobacteria;Thiotrichales;Thiotrichaceae;Beggiatoa	0.00128902	0.000921153
Bacteria;Bacteroidetes;Bacteroidia;Bacteroidales;PL-11B8_wastewater-sludge_group	0.000560443	0.00276346		Bacteria;Actinobacteria;Actinobacteria;Micrococcales;Promicromonosporaceae;Cellulosimicrobium_	0.00112089	0.000921153
Bacteria;Bacteroidetes;Bacteroidia;Bacteroidales;Rikenellaceae;M2PB4-61_termite_group	0.000560443	0.000293094		Bacteria;Proteobacteria;Deltaproteobacteria;Desulfobacterales;Desulfobulbaceae;SEEP-SRB4	0.00112089	0.000921153
Bacteria;Bacteroidetes;Flavobacteria;Flavobacteriales;Flavobacteriaceae;Eudoraea	0.000560443	0		Bacteria;Bacteroidetes;Sphingobacteriia;Sphingobacteriales;AKYH767	0.000896709	0.000921153
Bacteria;Bacteroidetes;Flavobacteria;Flavobacteriales;Flavobacteriaceae;NS4_marine_group	0.000560443	0.000376835		Bacteria;Proteobacteria;Alphaproteobacteria;Caulobacterales;Hyphomonadaceae;Hyphomonas	0.000896709	0.000921153
Bacteria;Bacteroidetes;Flavobacteria;Flavobacteriales;R103-B20	0.000560443	0		Bacteria;Proteobacteria;Betaproteobacteria;Burkholderiales;Comamonadaceae;Comamonas	0.000560443	0.000921153
Bacteria;Chlamydiae;Chlamydiae;Chlamydiales;Chlamydiaceae	0.000560443	0.000460576		Bacteria;Proteobacteria;Deltaproteobacteria;Myxococcales;Nannocystaceae;Enhygromyxa	5.60443e-05	0.000921153
Bacteria;Firmicutes;Clostridia;Clostridiales;Clostridiaceae;Caloramator	0.000560443	0.00288907		Bacteria;Proteobacteria;Alphaproteobacteria;Rickettsiales;Candidatus_Midichloria	0.00117693	0.000879282
Bacteria;Firmicutes;Clostridia;Clostridiales;Family_XI_Incertae_Sedis;Gallicola	0.000560443	0.000334965		Bacteria;Bacteroidetes;Cytophagia;Cytophagales;Flammeovirgaceae;Marivirga	0.000336266	0.000879282
Bacteria;Planctomycetes;Phycisphaerae;Phycisphaerales;Phycisphaeraceae;CL500-3	0.000560443	0		Bacteria;Proteobacteria;Deltaproteobacteria;Desulfuromonadales;Geobacteraceae;Geothermobacter	0.000336266	0.000879282
Bacteria;Proteobacteria;Alphaproteobacteria;Rhizobiales;P-102	0.000560443	4.18706e-05		Bacteria;Bacteroidetes;Flavobacteria;Flavobacteriales;Flavobacteriaceae;Marixanthomonas	0.000168133	0.000879282
Bacteria;Proteobacteria;Alphaproteobacteria;Rhizobiales;Rhizobiaceae;Kaistia	0.000560443	4.18706e-05		Bacteria;Proteobacteria;Betaproteobacteria;Hot_Creek_32	0.000168133	0.000879282
Bacteria;Proteobacteria;Alphaproteobacteria;Rhodospirillales;Rhodospirillaceae;Roseospira	0.000560443	0		Bacteria;Bacteroidetes;Flavobacteria;Flavobacteriales;Cryomorphaceae;Lishizhenia	0.000112089	0.000879282
Bacteria;Proteobacteria;Alphaproteobacteria;Rickettsiales;SAR116_clade	0.000560443	0.000334965		Bacteria;Caldiserica;Caldisericia;Caldisericales;TTA-B15	5.60443e-05	0.000879282
Bacteria;Proteobacteria;Alphaproteobacteria;Sphingomonadales;Sphingomonadaceae;Sandaracinobacter	0.000560443	4.18706e-05		Bacteria;Firmicutes;Bacilli;Bacillales;Bacillaceae;Halobacillus	0	0.000879282
Bacteria;Proteobacteria;Betaproteobacteria;Burkholderiales;Burkholderiaceae;Ralstonia	0.000560443	0.000167482		Bacteria;Planctomycetes;Planctomycetacia;Brocadiales;Brocadiaceae;W4	0	0.000879282
Bacteria;Proteobacteria;Betaproteobacteria;Burkholderiales;Comamonadaceae;Comamonas	0.000560443	0.000921153		Bacteria;Proteobacteria;Alphaproteobacteria;Rhizobiales;Bradyrhizobiaceae	0.0347475	0.000837412
Bacteria;Proteobacteria;Betaproteobacteria;Burkholderiales;Comamonadaceae;Limnohabitans	0.000560443	0.000502447		Bacteria;Bacteroidetes;Cytophagia;Cytophagales;Flammeovirgaceae;Persicobacter	0.00409124	0.000837412
Bacteria;Proteobacteria;Betaproteobacteria;Burkholderiales;Oxalobacteraceae;Janthinobacterium	0.000560443	0.000209353		Bacteria;Actinobacteria;Actinobacteria;Micrococcales;Brevibacteriaceae;Brevibacterium	0.00162529	0.000837412
Bacteria;Proteobacteria;Betaproteobacteria;Hydrogenophilales;Hydrogenophilaceae;Petrobacter	0.000560443	0		Bacteria;Bacteroidetes;Sphingobacteriia;Sphingobacteriales;E6aC02	0.00145715	0.000837412
Bacteria;Proteobacteria;Deltaproteobacteria;Desulfovibrionales;Desulfohalobiaceae;Desulfovermiculus	0.000560443	0.000376835		Bacteria;Bacteroidetes;Flavobacteria;Flavobacteriales;Blattabacteriaceae;Blattabacterium	0.0010088	0.000837412
Bacteria;Proteobacteria;Deltaproteobacteria;Myxococcales;Polyangiaceae;Chondromyces	0.000560443	0.00075367		Bacteria;Actinobacteria;Actinobacteria;Micrococcales;Microbacteriaceae;Candidatus_Limnoluna	0.000896709	0.000837412
Bacteria;Proteobacteria;Epsilonproteobacteria;BG.g7	0.000560443	0.00180043		Bacteria;Proteobacteria;Betaproteobacteria;Burkholderiales;Alcaligenaceae	0.000896709	0.000837412
Bacteria;Proteobacteria;Epsilonproteobacteria;Campylobacterales;Campylobacteraceae;Sulfurospirillum	0.000560443	0.000376835		Bacteria;Firmicutes;Clostridia;Clostridiales;Ruminococcaceae;Oscillibacter	0.000672532	0.000837412
Bacteria;Proteobacteria;Epsilonproteobacteria;Nautiliales;Nautiliaceae;Nitratiruptor	0.000560443	0.000376835		Bacteria;Firmicutes;Clostridia;Clostridiales;Family_XIII_Incertae_Sedis;Mogibacterium	0.000504399	0.000837412
Bacteria;Proteobacteria;Gammaproteobacteria;Alteromonadales;Alteromonadaceae;C1-B045	0.000560443	8.37412e-05		Bacteria;Firmicutes;Clostridia;Clostridiales;Family_XVII_Incertae_Sedis;Sulfobacillus	0.000280222	0.000837412
Bacteria;Proteobacteria;Gammaproteobacteria;Alteromonadales;Alteromonadaceae;Haliea	0.000560443	0.000502447		Bacteria;Chloroflexi;Anaerolineae;Anaerolineales;Anaerolineaceae;Thermanaerothrix	0.000112089	0.000837412
Bacteria;Proteobacteria;Gammaproteobacteria;Chromatiales;Halothiobacillaceae;Thiovirga	0.000560443	8.37412e-05		Bacteria;Proteobacteria;Alphaproteobacteria;Rhodospirillales;Acetobacteraceae;Acidocella	0.321694	0.000795541
Bacteria;Proteobacteria;Gammaproteobacteria;Oceanospirillales;SUP05_cluster	0.000560443	0.00133986		Bacteria;Proteobacteria;Betaproteobacteria;Burkholderiales;Alcaligenaceae;Achromobacter	0.0102561	0.000795541
Bacteria;Proteobacteria;Gammaproteobacteria;Thiotrichales;Piscirickettsiaceae;Methylophaga	0.000560443	8.37412e-05		Bacteria;Proteobacteria;Gammaproteobacteria;Chromatiales;Ectothiorhodospiraceae;Acidiferrobacter	0.00627696	0.000795541
Bacteria;Proteobacteria;Gammaproteobacteria;Xanthomonadales;Sinobacteraceae;Steroidobacter	0.000560443	0.00188418		Bacteria;Deferribacteres;Deferribacteres;Deferribacterales;Deferribacteraceae	0.00145715	0.000795541
Bacteria;Thermotogae;Thermotogae;Thermotogales;Thermotogaceae;Thermotoga	0.000560443	0.000544317		Bacteria;Actinobacteria;Actinobacteria;Micrococcales;Intrasporangiaceae;Phycicoccus	0.00140111	0.000795541
Bacteria;Verrucomicrobia;Spartobacteria;Chthoniobacterales;zEL20	0.000560443	0.000167482		Bacteria;Verrucomicrobia;Opitutae;RS-B22	0.00140111	0.000795541
Bacteria;Acidobacteria;Acidobacteria;Acidobacteriales;Acidobacteriaceae;Terriglobus	0.000504399	8.37412e-05		Bacteria;Proteobacteria;Epsilonproteobacteria;Nautiliales;Nautiliaceae;Nitratifractor	0.000840665	0.000795541
Bacteria;Actinobacteria;Actinobacteria;Corynebacteriales;Nocardiaceae;Gordonia	0.000504399	0		Bacteria;Proteobacteria;Gammaproteobacteria;Alteromonadales;Shewanellaceae;Shewanella	0.000840665	0.000795541
Bacteria;Actinobacteria;Actinobacteria;Micrococcales;Cellulomonadaceae;Cellulomonas	0.000504399	0.000628059		Bacteria;Bacteroidetes;Flavobacteria;Flavobacteriales;Flavobacteriaceae;Winogradskyella	0.000728576	0.000795541
Bacteria;Actinobacteria;Actinobacteria;Micromonosporales;Micromonosporaceae;Luedemannella	0.000504399	0.000502447		Bacteria;Proteobacteria;Alphaproteobacteria;Caulobacterales;Caulobacteraceae;Phenylobacterium	0.000448355	0.000795541
Bacteria;Actinobacteria;Actinobacteria;Streptosporangiales;Thermomonosporaceae;Actinoallomurus	0.000504399	0.00414519		Bacteria;Proteobacteria;Deltaproteobacteria;Desulfovibrionales;Desulfovibrionaceae;Bilophila	0.000280222	0.000795541
Bacteria;Actinobacteria;Coriobacteriia;Coriobacteriales;Coriobacteriaceae;Slackia	0.000504399	0.000460576		Bacteria;Actinobacteria;Actinobacteria;Streptosporangiales;Streptosporangiaceae;Streptosporangium	0.000224177	0.000795541
Bacteria;Bacteroidetes;Bacteroidia;Bacteroidales;ML635J-40_aquatic_group	0.000504399	0.00209353		Bacteria;Actinobacteria;Acidimicrobiia;Acidimicrobiales;Acidimicrobiaceae;Ferrimicrobium	0.000168133	0.000795541
Bacteria;Bacteroidetes;Bacteroidia;Bacteroidales;Porphyromonadaceae;Petrimonas	0.000504399	0.000502447		Bacteria;Chloroflexi;Ktedonobacteria;Thermogemmatisporales;1921-2	0.000168133	0.000795541
Bacteria;Bacteroidetes;Cytophagia;Cytophagales;Flammeovirgaceae;Marinoscillum	0.000504399	0.000460576		Bacteria;Actinobacteria;Actinobacteria;Bifidobacteriales;Bifidobacteriaceae	0	0.000795541
Bacteria;Deinococcus-Thermus;Deinococci;Deinococcales;Trueperaceae;Truepera	0.000504399	0.0103002		Bacteria;Firmicutes;Bacilli;Bacillales;Staphylococcaceae;Salinicoccus	0	0.000795541
Bacteria;Fibrobacteres;Fibrobacteria;Fibrobacterales;FD035	0.000504399	0.000586188		Bacteria;Proteobacteria;Elev-16S-509	0.0138429	0.00075367
Bacteria;Firmicutes;Bacilli;Bacillales;Bacillaceae;Geobacillus	0.000504399	0.00502447		Bacteria;Proteobacteria;Alphaproteobacteria;Rhizobiales;Candidatus_Liberibacter	0.0117133	0.00075367
Bacteria;Firmicutes;Bacilli;Lactobacillales;Streptococcaceae;Lactococcus	0.000504399	0.00125612		Bacteria;Proteobacteria;Alphaproteobacteria;Rhizobiales;Hyphomicrobiaceae;Blastochloris	0.00252199	0.00075367
Bacteria;Firmicutes;Clostridia;Clostridiales;Clostridiaceae;Candidatus_Arthromitus	0.000504399	0.00724361		Bacteria;Bacteroidetes;Flavobacteria;Flavobacteriales;Blattabacteriaceae;DCUZ1	0.00140111	0.00075367
Bacteria;Firmicutes;Clostridia;Clostridiales;Family_Incertae_Sedis;Proteiniborus	0.000504399	0.000293094		Bacteria;Bacteroidetes;Bacteroidia;Bacteroidales;Rikenellaceae;BCf9-17_termite_group	0.000896709	0.00075367
Bacteria;Firmicutes;Clostridia;Clostridiales;Family_XIII_Incertae_Sedis;Mogibacterium	0.000504399	0.000837412		Bacteria;Planctomycetes;Phycisphaerae;Phycisphaerales;Phycisphaeraceae;Urania-1B-19_marine_sediment_group	0.000672532	0.00075367
Bacteria;Firmicutes;Clostridia;Clostridiales;Lachnospiraceae;Lachnospira	0.000504399	0.000376835		Bacteria;Proteobacteria;Deltaproteobacteria;Myxococcales;Polyangiaceae;Chondromyces	0.000560443	0.00075367
Bacteria;Proteobacteria;Alphaproteobacteria;Rhizobiales;Hyphomicrobiaceae;Prosthecomicrobium	0.000504399	4.18706e-05		Bacteria;Proteobacteria;Deltaproteobacteria;Desulfuromonadales;Desulfuromonadaceae;Pelobacter	0.000504399	0.00075367
Bacteria;Proteobacteria;Alphaproteobacteria;Rhizobiales;Phyllobacteriaceae;Cohaesibacter	0.000504399	8.37412e-05		Bacteria;Actinobacteria;Acidimicrobiia;Acidimicrobiales;Acidimicrobiaceae;Ilumatobacter	0.000448355	0.00075367
Bacteria;Proteobacteria;Alphaproteobacteria;Rhizobiales;Rhodobiaceae;Tepidamorphus	0.000504399	0.000125612		Bacteria;Bacteroidetes;Sphingobacteriia;Sphingobacteriales;Sphingobacteriaceae;Sphingobacterium	0.00039231	0.00075367
Bacteria;Proteobacteria;Alphaproteobacteria;Rhodobacterales;Rhodobacteraceae;Roseovarius	0.000504399	0		Bacteria;Bacteroidetes;Bacteroidia;Bacteroidales;Porphyromonadaceae;Butyricimonas	0.000168133	0.00075367
Bacteria;Proteobacteria;Alphaproteobacteria;Rhodospirillales;KCM-B-60	0.000504399	0		Bacteria;Firmicutes;Clostridia;Thermoanaerobacterales;Family_III_Incertae_Sedis;Tepidanaerobacter	0.000168133	0.00075367
Bacteria;Proteobacteria;Alphaproteobacteria;Rickettsiales;Candidatus_Anadelfobacter	0.000504399	0.000418706		Bacteria;Proteobacteria;Gammaproteobacteria;Methylococcales;Methylococcaceae;Methylosoma	0.000112089	0.00075367
Bacteria;Proteobacteria;Betaproteobacteria;Burkholderiales;Comamonadaceae;Delftia	0.000504399	0.000418706		Bacteria;Firmicutes;Clostridia;Clostridiales;Veillonellaceae;Quinella	5.60443e-05	0.00075367
Bacteria;Proteobacteria;Deltaproteobacteria;Bdellovibrionales;Bacteriovoracaceae;Bacteriovorax	0.000504399	0.00171669		Archaea;Euryarchaeota;Methanococci;Methanococcales;Methanococcaceae;Methanococcus	0	0.00075367
Bacteria;Proteobacteria;Deltaproteobacteria;Desulfuromonadales;Desulfuromonadaceae;Pelobacter	0.000504399	0.00075367		Archaea;Euryarchaeota;Thermoplasmata;Thermoplasmatales;vadinCA11_gut_group	0	0.00075367
Bacteria;Proteobacteria;Gammaproteobacteria;Acidithiobacillales;KCM-B-112	0.000504399	0.000628059		Bacteria;Actinobacteria;Actinobacteria;Micromonosporales;Micromonosporaceae;Virgisporangium	0	0.00075367
Bacteria;Proteobacteria;Gammaproteobacteria;Alteromonadales;Alteromonadaceae;SAR92_clade	0.000504399	0.000167482		Bacteria;Bacteroidetes;Bacteroidia;Bacteroidales;GZKB124	0	0.00075367
Bacteria;Proteobacteria;Gammaproteobacteria;Chromatiales;Granulosicoccaceae;Granulosicoccus	0.000504399	8.37412e-05		Bacteria;Chlorobi;Ignavibacteria;Ignavibacteriales;SM1H02	0	0.00075367
Bacteria;Proteobacteria;Gammaproteobacteria;Enterobacteriales;Enterobacteriaceae;Pantoea	0.000504399	0.000251223		Bacteria;Firmicutes;Bacilli;Bacillales;Planococcaceae;Filibacter	0	0.00075367
Bacteria;Proteobacteria;Gammaproteobacteria;Legionellales;Legionellaceae	0.000504399	0		Bacteria;Firmicutes;Clostridia;Clostridiales;Peptostreptococcaceae;Peptostreptococcus	0	0.00075367
Bacteria;Proteobacteria;Gammaproteobacteria;Oceanospirillales;CrystalBog021C3	0.000504399	8.37412e-05		Bacteria;Firmicutes;Clostridia;Halanaerobiales;uncultured	0	0.00075367
Bacteria;Proteobacteria;Gammaproteobacteria;Oceanospirillales;MBAE14	0.000504399	0.000251223		Bacteria;Chlamydiae;Chlamydiae;Chlamydiales;Parachlamydiaceae;Candidatus_Metachlamydia	0.0197836	0.0007118
Bacteria;Proteobacteria;Gammaproteobacteria;Oceanospirillales;ZD0405	0.000504399	0.000293094		Bacteria;Bacteroidetes;Sphingobacteriia;Sphingobacteriales;env.OPS_17	0.00246595	0.0007118
Bacteria;Proteobacteria;Gammaproteobacteria;Xanthomonadales;Sinobacteraceae;Panacagrimonas	0.000504399	0		Bacteria;Actinobacteria;Actinobacteria;Propionibacteriales;Nocardioidaceae;Kribbella	0.0015132	0.0007118
Bacteria;Acidobacteria;Acidobacteria;Acidobacteriales;Acidobacteriaceae;Bryocella	0.000448355	0.000209353		Bacteria;Proteobacteria;Deltaproteobacteria;Desulfuromonadales;Geobacteraceae;Geopsychrobacter	0.000896709	0.0007118
Bacteria;Acidobacteria;Acidobacteria;S035	0.000448355	0.0394002		Bacteria;Proteobacteria;Betaproteobacteria;Rhodocyclales;Rhodocyclaceae;Dechloromonas	0.000616488	0.0007118
Bacteria;Actinobacteria;Acidimicrobiia;Acidimicrobiales;Acidimicrobiaceae;Acidimicrobium	0.000448355	0.000460576		Bacteria;Actinobacteria;Actinobacteria;Kineosporiales;Kineosporiaceae;Quadrisphaera	0.000448355	0.0007118
Bacteria;Actinobacteria;Acidimicrobiia;Acidimicrobiales;Acidimicrobiaceae;Ilumatobacter	0.000448355	0.00075367		Bacteria;Actinobacteria;Actinobacteria;Pseudonocardiales;Pseudonocardiaceae;Actinoalloteichus	0.00039231	0.0007118
Bacteria;Actinobacteria;Actinobacteria;Frankiales;Geodermatophilaceae	0.000448355	0.00108863		Bacteria;Proteobacteria;Betaproteobacteria;Burkholderiales;Comamonadaceae;Pseudorhodoferax	0.000336266	0.0007118
Bacteria;Actinobacteria;Actinobacteria;Kineosporiales;Kineosporiaceae;Kineosporia	0.000448355	0.00188418		Bacteria;Bacteroidetes;Flavobacteria;Flavobacteriales;Flavobacteriaceae;Salinimicrobium	0.000280222	0.0007118
Bacteria;Actinobacteria;Actinobacteria;Kineosporiales;Kineosporiaceae;Quadrisphaera	0.000448355	0.0007118		Bacteria;Dictyoglomi;Dictyoglomia;Dictyoglomales;Dictyoglomaceae;Dictyoglomus	0.000280222	0.0007118
Bacteria;Actinobacteria;Actinobacteria;Streptosporangiales;Streptosporangiaceae;Nonomuraea	0.000448355	0.000963023		Bacteria;Firmicutes;Clostridia;Clostridiales;Lachnospiraceae;Moryella	0.000280222	0.0007118
Bacteria;Bacteroidetes;AMV16	0.000448355	0.000544317		Bacteria;Thermotogae;Thermotogae;Thermotogales;Thermotogaceae;Geotoga	0.000280222	0.0007118
Bacteria;Bacteroidetes;Bacteroidia;Bacteroidales;Marinilabiaceae;Anaerophaga	0.000448355	0.000460576		Bacteria;Actinobacteria;Actinobacteria;Frankiales;Geodermatophilaceae;Modestobacter	0.000168133	0.0007118
Bacteria;Bacteroidetes;Sphingobacteriia;Sphingobacteriales;Z4MB62	0.000448355	0.00209353		Bacteria;Proteobacteria;Deltaproteobacteria;Desulfovibrionales;Desulfomicrobiaceae;Desulfomicrobium	0.000112089	0.0007118
Bacteria;Chlorobi;Ignavibacteria;Ignavibacteriales;SR-FBR-L83	0.000448355	0.0236569		Bacteria;Firmicutes;Clostridia;Thermoanaerobacterales;Thermoanaerobacteraceae;Caldanaerobacter	5.60443e-05	0.0007118
Bacteria;Chloroflexi;FS117-23B-02	0.000448355	0.18892		Archaea;Euryarchaeota;Halobacteria;Halobacteriales;Halobacteriaceae	0	0.0007118
Bacteria;Firmicutes;Bacilli;Bacillales;Thermoactinomycetaceae;Thermoflavimicrobium	0.000448355	0.00971397		Archaea;Euryarchaeota;Halobacteria;Halobacteriales;Halobacteriaceae;Natronomonas	0	0.0007118
Bacteria;Firmicutes;Clostridia;Clostridiales;Family_Incertae_Sedis;Dethiosulfatibacter	0.000448355	0.000167482		Bacteria;Bacteroidetes;Cytophagia;Order_III_Incertae_Sedis;MAT-CR-P4-C12	0	0.0007118
Bacteria;Firmicutes;Clostridia;Clostridiales;Lachnospiraceae;Acetitomaculum	0.000448355	0.00188418		Bacteria;Caldiserica;Caldisericia;Caldisericales;TTA-B1	0	0.0007118
Bacteria;Firmicutes;Clostridia;Clostridiales;Lachnospiraceae;Syntrophococcus	0.000448355	0.000167482		Bacteria;Firmicutes;Clostridia;Clostridiales;Lachnospiraceae;Robinsoniella	0	0.0007118
Bacteria;Firmicutes;Clostridia;Clostridiales;Peptococcaceae;Desulfovirgula	0.000448355	0		Bacteria;Planctomycetes;Planctomycetacia;Brocadiales;Brocadiaceae;Asahi_BRW2	0	0.0007118
Bacteria;Firmicutes;Clostridia;Halanaerobiales;Halanaerobiaceae;Halanaerobium	0.000448355	0.00150734		Bacteria;Spirochaetes;Spirochaetes;Candidatus_Cloacamonas	0	0.0007118
Bacteria;Lentisphaerae;Lentisphaeria;LD1-PA20	0.000448355	8.37412e-05		Bacteria;Proteobacteria;Alphaproteobacteria;Rhizobiales;BCf3-20	0.041697	0.000669929
Bacteria;Planctomycetes;Phycisphaerae;Pla1_lineage	0.000448355	0.055646		Bacteria;Verrucomicrobia;Opitutae;Opitutales;Opitutaceae;Alterococcus	0.00510003	0.000669929
Bacteria;Planctomycetes;Planctomycetacia;Planctomycetales;Planctomycetaceae;Blastopirellula	0.000448355	0.00247036		Bacteria;Bacteroidetes;Sphingobacteriia;Sphingobacteriales;CWT_CU03-E12	0.0020176	0.000669929
Bacteria;Proteobacteria;Alphaproteobacteria;Caulobacterales;Caulobacteraceae;Phenylobacterium	0.000448355	0.000795541		Bacteria;Actinobacteria;Actinobacteria;Bifidobacteriales;Bifidobacteriaceae;Gardnerella	0.00156924	0.000669929
Bacteria;Proteobacteria;Alphaproteobacteria;Caulobacterales;Hyphomonadaceae;Maricaulis	0.000448355	0.000251223		Bacteria;Chloroflexi;KZNMV-5-B42	0.00117693	0.000669929
Bacteria;Proteobacteria;Alphaproteobacteria;Rhodobacterales;Rhodobacteraceae;Roseobacter_clade_AS-21_lineage	0.000448355	0.000125612		Bacteria;Actinobacteria;Actinobacteria;Propionibacteriales;Propionibacteriaceae;Tessaracoccus	0.00039231	0.000669929
Bacteria;Proteobacteria;Alphaproteobacteria;Rhodospirillales;Candidatus_Alysiosphaera	0.000448355	0.000293094		Bacteria;Firmicutes;Clostridia;Clostridiales;Clostridiaceae;Thermohalobacter	0.00039231	0.000669929
Bacteria;Proteobacteria;Alphaproteobacteria;Rickettsiales;Rickettsiaceae;Rickettsia	0.000448355	0.00238662		Bacteria;Actinobacteria;Actinobacteria;Streptosporangiales;Streptosporangiaceae;Thermopolyspora	0.000168133	0.000669929
Bacteria;Proteobacteria;Betaproteobacteria;Neisseriales;Neisseriaceae;Chromobacterium	0.000448355	0		Bacteria;Spirochaetes;Spirochaetes;Spirochaetales;Leptospiraceae;Turneriella	0.000112089	0.000669929
Bacteria;Proteobacteria;Betaproteobacteria;Nitrosomonadales;Gallionellaceae	0.000448355	0.000502447		Bacteria;Actinobacteria;FFCH16263	5.60443e-05	0.000669929
Bacteria;Proteobacteria;Deltaproteobacteria;Desulfuromonadales;LS4-241	0.000448355	0.00154921		Archaea;Euryarchaeota;Halobacteria;Halobacteriales;Halobacteriaceae;Halomarina	0	0.000669929
Bacteria;Proteobacteria;Gammaproteobacteria;Order_Incertae_Sedis;Family_Incertae_Sedis;Thiohalomonas	0.000448355	8.37412e-05		Bacteria;Firmicutes;Bacilli;Bacillales;Bacillaceae;Amphibacillus	0	0.000669929
Bacteria;Proteobacteria;Gammaproteobacteria;Pasteurellales;Pasteurellaceae;Haemophilus	0.000448355	0.000418706		Bacteria;Firmicutes;Bacilli;Bacillales;Paenibacillaceae;Oxalophagus	0	0.000669929
Bacteria;Proteobacteria;Gammaproteobacteria;Pseudomonadales;Moraxellaceae;Enhydrobacter	0.000448355	0		Bacteria;Proteobacteria;Deltaproteobacteria;Desulfobacterales;Desulfobacteraceae;Candidatus_Magnetoglobus	0	0.000669929
Bacteria;Thermotogae;Thermotogae;Thermotogales;Thermotogaceae;GAL15	0.000448355	0.010677		Bacteria;Proteobacteria;Alphaproteobacteria;Rhizobiales;Beijerinckiaceae;Methylocella	0.21706	0.000628059
Bacteria;Actinobacteria;Actinobacteria;Frankiales;Geodermatophilaceae;Blastococcus	0.00039231	0.000628059		Bacteria;Firmicutes;Clostridia;Clostridiales;Ruminococcaceae;Acetanaerobacterium	0.00566048	0.000628059
Bacteria;Actinobacteria;Actinobacteria;Micrococcales;Intrasporangiaceae;Oryzihumus	0.00039231	0.000251223		Bacteria;Proteobacteria;Alphaproteobacteria;Rickettsiales;Rickettsiaceae	0.0049319	0.000628059
Bacteria;Actinobacteria;Actinobacteria;Micrococcales;Micrococcaceae;Nesterenkonia	0.00039231	0.000628059		Bacteria;Firmicutes;Clostridia;Clostridiales;Family_XI_Incertae_Sedis;Helcococcus	0.00168133	0.000628059
Bacteria;Actinobacteria;Actinobacteria;Micromonosporales;Micromonosporaceae;Micromonospora	0.00039231	0.000418706		Bacteria;Proteobacteria;Gammaproteobacteria;Xanthomonadales;Xanthomonadaceae;Lysobacter	0.00140111	0.000628059
Bacteria;Actinobacteria;Actinobacteria;Propionibacteriales;Propionibacteriaceae;Microlunatus	0.00039231	0.00125612		Bacteria;Proteobacteria;Betaproteobacteria;Burkholderiales;Alcaligenaceae;Alcaligenes	0.00123298	0.000628059
Bacteria;Actinobacteria;Actinobacteria;Propionibacteriales;Propionibacteriaceae;Propioniciclava	0.00039231	0.000963023		Bacteria;Bacteroidetes;Bacteroidia;Bacteroidales;Rikenellaceae;Rikenella	0.00106484	0.000628059
Bacteria;Actinobacteria;Actinobacteria;Propionibacteriales;Propionibacteriaceae;Tessaracoccus	0.00039231	0.000669929		Bacteria;Bacteroidetes;Bacteroidia;Bacteroidales;Porphyromonadaceae;Odoribacter	0.000896709	0.000628059
Bacteria;Actinobacteria;Actinobacteria;Pseudonocardiales;Pseudonocardiaceae;Actinoalloteichus	0.00039231	0.0007118		Bacteria;Proteobacteria;Betaproteobacteria;Burkholderiales;Comamonadaceae;Hydrogenophaga	0.000784621	0.000628059
Bacteria;Bacteroidetes;Cytophagia;Cytophagales;DUNssu136	0.00039231	0.000334965		Bacteria;Actinobacteria;Actinobacteria;Micrococcales;Cellulomonadaceae;Cellulomonas	0.000504399	0.000628059
Bacteria;Bacteroidetes;Flavobacteria;Flavobacteriales;Flavobacteriaceae;Croceitalea	0.00039231	0.000125612		Bacteria;Proteobacteria;Gammaproteobacteria;Acidithiobacillales;KCM-B-112	0.000504399	0.000628059
Bacteria;Bacteroidetes;Flavobacteria;Flavobacteriales;Flavobacteriaceae;Kriegella	0.00039231	0.000293094		Bacteria;Actinobacteria;Actinobacteria;Frankiales;Geodermatophilaceae;Blastococcus	0.00039231	0.000628059
Bacteria;Bacteroidetes;Flavobacteria;Flavobacteriales;Flavobacteriaceae;Zunongwangia	0.00039231	8.37412e-05		Bacteria;Actinobacteria;Actinobacteria;Micrococcales;Micrococcaceae;Nesterenkonia	0.00039231	0.000628059
Bacteria;Bacteroidetes;Sphingobacteriia;Sphingobacteriales;KD3-93	0.00039231	0.000251223		Bacteria;Actinobacteria;Actinobacteria;Micrococcales;Microbacteriaceae;Candidatus_Flaviluna	0.000336266	0.000628059
Bacteria;Bacteroidetes;Sphingobacteriia;Sphingobacteriales;Sphingobacteriaceae;Sphingobacterium	0.00039231	0.00075367		Bacteria;Firmicutes;Bacilli;Bacillales;Thermoactinomycetaceae;Thermoactinomyces	0.000280222	0.000628059
Bacteria;Bacteroidetes;WCHB1-32	0.00039231	0.0767906		Bacteria;Thermotogae;Thermotogae;Thermotogales;Thermotogaceae;060F05-B-SD-P93	0.000280222	0.000628059
Bacteria;Chlamydiae;Chlamydiae;Chlamydiales;Candidatus_Piscichlamydia	0.00039231	0.000293094		Bacteria;Firmicutes;Clostridia;Clostridiales;Eubacteriaceae	0.000224177	0.000628059
Bacteria;Chlorobi;Chlorobia;Chlorobiales;Chlorobiaceae;Prosthecochloris	0.00039231	0.000376835		Bacteria;Proteobacteria;Alphaproteobacteria;Rhodobacterales;Rhodobacteraceae;Paracoccus	0.000224177	0.000628059
Bacteria;Fibrobacteres;Fibrobacteria;Fibrobacterales;termite_gut_group	0.00039231	0.0150315		Archaea;Euryarchaeota;Methanobacteria;Methanobacteriales;Methanobacteriaceae;Methanobrevibacter	0.000168133	0.000628059
Bacteria;Firmicutes;Bacilli;Bacillales;Alicyclobacillaceae;Alicyclobacillus	0.00039231	0.0042708		Bacteria;Firmicutes;Bacilli;Bacillales;Bacillaceae;Salimicrobium	5.60443e-05	0.000628059
Bacteria;Firmicutes;Clostridia;Clostridiales;Clostridiaceae;Thermohalobacter	0.00039231	0.000669929		Archaea;Euryarchaeota;Halobacteria;Halobacteriales;Halobacteriaceae;Haloarcula	0	0.000628059
Bacteria;Firmicutes;Clostridia;Clostridiales;Eubacteriaceae;Alkalibacter	0.00039231	0.000586188		Archaea;Euryarchaeota;Methanomicrobia;Methanomicrobiales;Methanoregulaceae;Methanolinea	0	0.000628059
Bacteria;Firmicutes;Clostridia;Clostridiales;Peptococcaceae;Thermincola	0.00039231	0.00221914		Bacteria;Bacteroidetes;Sphingobacteriia;Sphingobacteriales;CMW-169	0	0.000628059
Bacteria;Planctomycetes;Phycisphaerae;Phycisphaerales;ODP1230B30.02_sediment_group	0.00039231	0.0210609		Bacteria;Firmicutes;Bacilli;Bacillales;Bacillaceae;Salinibacillus	0	0.000628059
Bacteria;Planctomycetes;Pla3_lineage	0.00039231	0.0471881		Bacteria;Planctomycetes;SGST604	0	0.000628059
Bacteria;Proteobacteria;Alphaproteobacteria;Caulobacterales;Caulobacteraceae;Caulobacter	0.00039231	0.000251223		Bacteria;Proteobacteria;Alphaproteobacteria;Rhizobiales	0.051897	0.000586188
Bacteria;Proteobacteria;Alphaproteobacteria;Rhodobacterales;Rhodobacteraceae;Labrenzia	0.00039231	0		Bacteria;Proteobacteria;Alphaproteobacteria;Rhodospirillales;Rhodospirillaceae;Inquilinus	0.0274057	0.000586188
Bacteria;Proteobacteria;Alphaproteobacteria;Rhodospirillales;MSB-1E8	0.00039231	0.000251223		Bacteria;Proteobacteria;Alphaproteobacteria;MNG3	0.015132	0.000586188
Bacteria;Proteobacteria;Alphaproteobacteria;Rickettsiales;Rickettsiaceae;Candidatus_Cryptoprodotis	0.00039231	0.000209353		Bacteria;Proteobacteria;Alphaproteobacteria;Rhizobiales;Phyllobacteriaceae	0.011377	0.000586188
Bacteria;Proteobacteria;Alphaproteobacteria;Rickettsiales;S25-593	0.00039231	0.000376835		Bacteria;Acidobacteria;Holophagae;Elev-16S-816	0.00571652	0.000586188
Bacteria;Proteobacteria;Alphaproteobacteria;SAR11_clade;Surface_4	0.00039231	0		Bacteria;Proteobacteria;Alphaproteobacteria;Rhodospirillales;Rhodospirillaceae;Phaeospirillum	0.00274617	0.000586188
Bacteria;Proteobacteria;ARKDMS-49	0.00039231	0.00548505		Bacteria;Proteobacteria;Gammaproteobacteria;Oceanospirillales;Halomonadaceae;Halomonas	0.000896709	0.000586188
Bacteria;Proteobacteria;Betaproteobacteria;Burkholderiales;Oxalobacteraceae;Undibacterium	0.00039231	0.000209353		Bacteria;Actinobacteria;Actinobacteria;Micrococcales;Microbacteriaceae;MWH-Ta3	0.000784621	0.000586188
Bacteria;Proteobacteria;Betaproteobacteria;Hydrogenophilales;Hydrogenophilaceae;Tepidiphilus	0.00039231	4.18706e-05		Bacteria;Proteobacteria;Gammaproteobacteria;Vibrionales;Vibrionaceae;Vibrio	0.000784621	0.000586188
Bacteria;Proteobacteria;Deltaproteobacteria;Desulfobacterales;Desulfobacteraceae;Desulfatibacillum	0.00039231	0.00565253		Bacteria;Fibrobacteres;Fibrobacteria;Fibrobacterales;FD035	0.000504399	0.000586188
Bacteria;Proteobacteria;Deltaproteobacteria;Desulfuromonadales	0.00039231	0.00133986		Bacteria;Firmicutes;Clostridia;Clostridiales;Eubacteriaceae;Alkalibacter	0.00039231	0.000586188
Bacteria;Proteobacteria;Epsilonproteobacteria;Nautiliales;Nautiliaceae;Caminibacter	0.00039231	0.00138173		Bacteria;Bacteroidetes;Cytophagia;Cytophagales;Flammeovirgaceae;Rapidithrix	0.000224177	0.000586188
Bacteria;Proteobacteria;Epsilonproteobacteria;R103-B63	0.00039231	0		Bacteria;Firmicutes;Clostridia;Clostridiales;Veillonellaceae;Negativicoccus	0.000224177	0.000586188
Bacteria;Proteobacteria;Gammaproteobacteria;Methylococcales;Hyd24-01	0.00039231	0.000502447		Bacteria;Proteobacteria;Betaproteobacteria;Burkholderiales;Comamonadaceae;Leptothrix	0.000168133	0.000586188
Bacteria;Proteobacteria;Gammaproteobacteria;Oceanospirillales;Halomonadaceae;Salinicola	0.00039231	8.37412e-05		Bacteria;Actinobacteria;Actinobacteria;Bifidobacteriales;Bifidobacteriaceae;Aeriscardovia	0.000112089	0.000586188
Bacteria;Proteobacteria;Gammaproteobacteria;Pasteurellales;Pasteurellaceae;Actinobacillus	0.00039231	0.000293094		Bacteria;Actinobacteria;Actinobacteria;Pseudonocardiales;Pseudonocardiaceae;Sciscionella	0.000112089	0.000586188
Bacteria;Proteobacteria;SPOTSOCT00m83	0.00039231	4.18706e-05		Bacteria;Proteobacteria;Gammaproteobacteria;Methylococcales;Crenotrichaceae;Crenothrix	5.60443e-05	0.000586188
Bacteria;Synergistetes;Synergistia;Synergistales;Synergistaceae;Thermovirga	0.00039231	0.000502447		Archaea;Euryarchaeota;Methanomicrobia;Methanomicrobiales;02-02-504	0	0.000586188
Bacteria;Acidobacteria;Acidobacteria;DS-100	0.000336266	0.000251223		Bacteria;Firmicutes;Bacilli;Lactobacillales;Leuconostocaceae;Fructobacillus	0	0.000586188
Bacteria;Actinobacteria;Actinobacteria;Corynebacteriales;Nocardiaceae;Williamsia	0.000336266	4.18706e-05		Bacteria;Proteobacteria;Deltaproteobacteria;Desulfobacterales;Desulfobacteraceae;Desulforegula	0	0.000586188
Bacteria;Actinobacteria;Actinobacteria;Glycomycetales;Glycomycetaceae;Glycomyces	0.000336266	0.00209353		Bacteria;Thermotogae;Thermotogae;Thermotogales;Thermotogaceae;AUTHM297	0	0.000586188
Bacteria;Actinobacteria;Actinobacteria;Micrococcales;Cellulomonadaceae;Oerskovia	0.000336266	0.000125612		Bacteria;Proteobacteria;Alphaproteobacteria;Rhizobiales;F0723	0.00846269	0.000544317
Bacteria;Actinobacteria;Actinobacteria;Micrococcales;Microbacteriaceae;Candidatus_Flaviluna	0.000336266	0.000628059		Bacteria;Proteobacteria;Alphaproteobacteria;Sphingomonadales;Erythrobacteraceae	0.00184946	0.000544317
Bacteria;Actinobacteria;Actinobacteria;Micrococcales;Microbacteriaceae;Rhodoglobus	0.000336266	0.000418706		Bacteria;Bacteroidetes;Bacteroidia;Bacteroidales;Family_Incertae_Sedis;Phocaeicola	0.00156924	0.000544317
Bacteria;Actinobacteria;Actinobacteria;Streptosporangiales;Thermomonosporaceae;Actinocorallia	0.000336266	0.000209353		Bacteria;Actinobacteria;Actinobacteria;Streptosporangiales;Nocardiopsaceae;Nocardiopsis	0.00134506	0.000544317
Bacteria;Bacteroidetes;Bacteroidia;Bacteroidales;PeH15	0.000336266	0.000418706		Bacteria;Bacteroidetes;Flavobacteria;Flavobacteriales;Flavobacteriaceae;NS2b_marine_group	0.00128902	0.000544317
Bacteria;Bacteroidetes;Cytophagia;Cytophagales;Cytophagaceae;Adhaeribacter	0.000336266	0.00121425		Bacteria;Bacteroidetes;Sphingobacteriia;Sphingobacteriales;PHOS-HE51	0.000784621	0.000544317
Bacteria;Bacteroidetes;Cytophagia;Cytophagales;Cytophagaceae;Cytophaga	0.000336266	0.000125612		Bacteria;Thermotogae;Thermotogae;Thermotogales;Thermotogaceae;Thermotoga	0.000560443	0.000544317
Bacteria;Bacteroidetes;Cytophagia;Cytophagales;Flammeovirgaceae;Marivirga	0.000336266	0.000879282		Bacteria;Bacteroidetes;AMV16	0.000448355	0.000544317
Bacteria;Bacteroidetes;Flavobacteria;Flavobacteriales;Blattabacteriaceae;pt46	0.000336266	8.37412e-05		Bacteria;Synergistetes;Synergistia;Synergistales;Synergistaceae;Candidatus_Tammella	0.000280222	0.000544317
Bacteria;Bacteroidetes;Flavobacteria;Flavobacteriales;Cryomorphaceae;Cryomorpha	0.000336266	0.000334965		Bacteria;Actinobacteria;Actinobacteria;Propionibacteriales;Propionibacteriaceae;Propioniferax	0.000168133	0.000544317
Bacteria;Chlorobi;Chlorobia;Chlorobiales;Chlorobiaceae;Chlorobaculum	0.000336266	0.000460576		Bacteria;Firmicutes;Bacilli;Lactobacillales;Carnobacteriaceae;Carnobacterium	0.000112089	0.000544317
Bacteria;Chlorobi;Ignavibacteria;Ignavibacteriales;Ignavibacteriaceae;Ignavibacterium	0.000336266	0.023615		Bacteria;Firmicutes;Erysipelotrichi;Erysipelotrichales;Erysipelotrichaceae;Solobacterium	0.000112089	0.000544317
Bacteria;Cyanobacteria;Cyanobacteria;SubsectionI;FamilyI;Microcystis	0.000336266	0.000251223		Bacteria;Proteobacteria;Deltaproteobacteria;Desulfurellales;Desulfurellaceae;Desulfurella	0.000112089	0.000544317
Bacteria;Firmicutes;Bacilli;Bacillales;Paenibacillaceae;Thermobacillus	0.000336266	0.00150734		Bacteria;Bacteroidetes;Cytophagia;Order_III_Incertae_Sedis;HK-RBC54	0	0.000544317
Bacteria;Firmicutes;Clostridia;Candidatus_Desulforudis	0.000336266	0.000502447		Bacteria;Proteobacteria;Deltaproteobacteria;Desulfobacterales;Desulfobacteraceae;Desulfospira	0	0.000544317
Bacteria;Firmicutes;Clostridia;Clostridiales;Peptococcaceae;Pelotomaculum	0.000336266	0.00196792		Bacteria;Proteobacteria;Gammaproteobacteria;Aeromonadales;Succinivibrionaceae;Succinivibrio	0	0.000544317
Bacteria;Firmicutes;Clostridia;Clostridiales;P._palm_C-A_51	0.000336266	0.00117238		Bacteria;Proteobacteria;Gammaproteobacteria;Pseudomonadales;Pseudomonadaceae	0.00470772	0.000502447
Bacteria;Firmicutes;Clostridia;Clostridiales;Veillonellaceae;Propionispora	0.000336266	0.0014236		Bacteria;Chloroflexi;Chloroflexi;Chloroflexales;Chloroflexaceae;Roseiflexus	0.00240991	0.000502447
Bacteria;Firmicutes;Clostridia;Halanaerobiales;Halanaerobiaceae;Halocella	0.000336266	0.000334965		Bacteria;Proteobacteria;Alphaproteobacteria;Rhizobiales;Rhizobiaceae;Ensifer	0.00207364	0.000502447
Bacteria;Firmicutes;Erysipelotrichi;Erysipelotrichales;Erysipelotrichaceae;Erysipelothrix	0.000336266	0.00544317		Bacteria;Proteobacteria;Gammaproteobacteria;Chromatiales;Ectothiorhodospiraceae;Thioalkalispira	0.00179342	0.000502447
Bacteria;Firmicutes;Erysipelotrichi;Erysipelotrichales;Erysipelotrichaceae;Holdemania	0.000336266	8.37412e-05		Bacteria;Proteobacteria;Betaproteobacteria;Rhodocyclales;Rhodocyclaceae;Thauera	0.00156924	0.000502447
Bacteria;Kazan-3B-28	0.000336266	0.0132311		Bacteria;Proteobacteria;Alphaproteobacteria;Rhodospirillales;Rhodospirillaceae;Rhodovibrio	0.00128902	0.000502447
Bacteria;Planctomycetes;Phycisphaerae;MSBL9	0.000336266	0.086044		Bacteria;Proteobacteria;Alphaproteobacteria;Rhizobiales;Elev-16S-1546	0.000840665	0.000502447
Bacteria;Planctomycetes;Phycisphaerae;Phycisphaerales;uncultured	0.000336266	0.00544317		Bacteria;Proteobacteria;Betaproteobacteria;Burkholderiales;Comamonadaceae;Limnohabitans	0.000560443	0.000502447
Bacteria;Planctomycetes;Phycisphaerae;SHA-43	0.000336266	0.00159108		Bacteria;Proteobacteria;Gammaproteobacteria;Alteromonadales;Alteromonadaceae;Haliea	0.000560443	0.000502447
Bacteria;Planctomycetes;vadinHA49	0.000336266	0.13654		Bacteria;Actinobacteria;Actinobacteria;Micromonosporales;Micromonosporaceae;Luedemannella	0.000504399	0.000502447
Bacteria;Proteobacteria;Alphaproteobacteria;Caulobacterales;Hyphomonadaceae;Oceanicaulis	0.000336266	0		Bacteria;Bacteroidetes;Bacteroidia;Bacteroidales;Porphyromonadaceae;Petrimonas	0.000504399	0.000502447
Bacteria;Proteobacteria;Alphaproteobacteria;Dstr-E11	0.000336266	8.37412e-05		Bacteria;Proteobacteria;Betaproteobacteria;Nitrosomonadales;Gallionellaceae	0.000448355	0.000502447
Bacteria;Proteobacteria;Alphaproteobacteria;Rhizobiales;Methylobacteriaceae;FFCH11152	0.000336266	0		Bacteria;Proteobacteria;Gammaproteobacteria;Methylococcales;Hyd24-01	0.00039231	0.000502447
Bacteria;Proteobacteria;Alphaproteobacteria;Rhizobiales;Rhodobiaceae;Afifella	0.000336266	8.37412e-05		Bacteria;Synergistetes;Synergistia;Synergistales;Synergistaceae;Thermovirga	0.00039231	0.000502447
Bacteria;Proteobacteria;Alphaproteobacteria;Rhodobacterales;Rhodobacteraceae;Nesiotobacter	0.000336266	0		Bacteria;Firmicutes;Clostridia;Candidatus_Desulforudis	0.000336266	0.000502447
Bacteria;Proteobacteria;Alphaproteobacteria;Rhodobacterales;Rhodobacteraceae;Shimia	0.000336266	0		Bacteria;Bacteroidetes;Bacteroidia;Bacteroidales;gir-aah93h0	0.000280222	0.000502447
Bacteria;Proteobacteria;Alphaproteobacteria;Rhodobacterales;Rhodobacteraceae;Thalassobius	0.000336266	0.000167482		Bacteria;Actinobacteria;Actinobacteria;Frankiales;Cryptosporangiaceae;Fodinicola	0.000224177	0.000502447
Bacteria;Proteobacteria;Alphaproteobacteria;Rhodospirillales;Acetobacteraceae;Neoasaia	0.000336266	0		Bacteria;Armatimonadetes;Armatimonadia;Armatimonadales;Armatimonadaceae;Armatimonas	0.000224177	0.000502447
Bacteria;Proteobacteria;Alphaproteobacteria;Rhodospirillales;Family_Incertae_Sedis;Elioraea	0.000336266	0		Bacteria;Bacteroidetes;Cytophagia;Cytophagales;Cytophagaceae;Fibrella	0.000168133	0.000502447
Bacteria;Proteobacteria;Alphaproteobacteria;Rickettsiales;Ho(lab)	0.000336266	0.000167482		Archaea;Euryarchaeota;Methanomicrobia;Methanosarcinales;Methanosarcinaceae	0.000112089	0.000502447
Bacteria;Proteobacteria;Alphaproteobacteria;SAR11_clade;Chesapeake-Delaware_Bay	0.000336266	0.000125612		Bacteria;Bacteroidetes;Bacteroidia;Bacteroidales;Porphyromonadaceae;Candidatus_Azobacteroides	0.000112089	0.000502447
Bacteria;Proteobacteria;Alphaproteobacteria;Sphingomonadales;Erythrobacteraceae;Croceicoccus	0.000336266	8.37412e-05		Archaea;Euryarchaeota;Thermoplasmata;Thermoplasmatales;VC2.1_Arc6	0	0.000502447
Bacteria;Proteobacteria;Alphaproteobacteria;Sphingomonadales;SD04E11	0.000336266	0.000125612		Bacteria;Chloroflexi;Ktedonobacteria;B12-WMSP1	0	0.000502447
Bacteria;Proteobacteria;Betaproteobacteria;Burkholderiales;Burkholderiaceae;Candidatus_Tremblaya	0.000336266	8.37412e-05		Bacteria;Firmicutes;Bacilli;Bacillales;Staphylococcaceae;Macrococcus	0	0.000502447
Bacteria;Proteobacteria;Betaproteobacteria;Burkholderiales;Comamonadaceae;Pseudorhodoferax	0.000336266	0.0007118		Bacteria;Firmicutes;Bacilli;Bacillales;Thermoactinomycetaceae;Planifilum	0	0.000502447
Bacteria;Proteobacteria;Deltaproteobacteria;Desulfobacterales;Desulfobacteraceae;Desulfosarcina	0.000336266	0.00138173		Bacteria;Firmicutes;Bacilli;Lactobacillales;Aerococcaceae;Aerococcus	0	0.000502447
Bacteria;Proteobacteria;Deltaproteobacteria;Desulfobacterales;Desulfobulbaceae;Desulfofustis	0.000336266	0.000293094		Bacteria;Firmicutes;Bacilli;Lactobacillales;Carnobacteriaceae;Atopococcus	0	0.000502447
Bacteria;Proteobacteria;Deltaproteobacteria;Desulfovibrionales;Desulfovibrionaceae	0.000336266	0.00117238		Bacteria;Planctomycetes;Planctomycetacia;Brocadiales;Brocadiaceae;Candidatus_Scalindua	0	0.000502447
Bacteria;Proteobacteria;Deltaproteobacteria;Desulfuromonadales;BVA18	0.000336266	0.0146547		Bacteria;Proteobacteria;Deltaproteobacteria;Desulfuromonadales;Sva1033	0	0.000502447
Bacteria;Proteobacteria;Deltaproteobacteria;Desulfuromonadales;Geobacteraceae;Geothermobacter	0.000336266	0.000879282		Bacteria;Spirochaetes;Spirochaetes;Spirochaetales;Leptospiraceae;Rs-H88_termite_group	0	0.000502447
Bacteria;Proteobacteria;Gammaproteobacteria;Alteromonadales;Alteromonadaceae;Alteromonas	0.000336266	0.00138173		Bacteria;Proteobacteria;Alphaproteobacteria;Rhodospirillales;Acetobacteraceae;Acidiphilium	0.0161968	0.000460576
Bacteria;Proteobacteria;Gammaproteobacteria;Alteromonadales;Alteromonadaceae;Simiduia	0.000336266	4.18706e-05		Bacteria;Proteobacteria;Alphaproteobacteria;Rickettsiales;Candidatus_Odyssella	0.00240991	0.000460576
Bacteria;Proteobacteria;Gammaproteobacteria;Chromatiales;Ectothiorhodospiraceae	0.000336266	8.37412e-05		Bacteria;Proteobacteria;Gammaproteobacteria;Order_Incertae_Sedis;Family_Incertae_Sedis;Arenicella	0.00156924	0.000460576
Bacteria;Proteobacteria;Gammaproteobacteria;Enterobacteriales;Enterobacteriaceae	0.000336266	8.37412e-05		Bacteria;Bacteroidetes;Flavobacteria;Flavobacteriales;Flavobacteriaceae;Polaribacter	0.000840665	0.000460576
Bacteria;Proteobacteria;Gammaproteobacteria;Methylococcales;Methylococcaceae	0.000336266	4.18706e-05		Bacteria;Proteobacteria;Gammaproteobacteria;Cardiobacteriales;Cardiobacteriaceae	0.000840665	0.000460576
Bacteria;Proteobacteria;Gammaproteobacteria;Oceanospirillales;Alcanivoracaceae;Alcanivorax	0.000336266	0.000251223		Bacteria;Actinobacteria;Coriobacteriia;Coriobacteriales;Coriobacteriaceae;Gordonibacter	0.000784621	0.000460576
Bacteria;Proteobacteria;Gammaproteobacteria;PYR10d3	0.000336266	8.37412e-05		Bacteria;Bacteroidetes;Flavobacteria;Flavobacteriales;Flavobacteriaceae;Gillisia	0.000672532	0.000460576
Bacteria;Proteobacteria;Gammaproteobacteria;Thiotrichales;Thiotrichaceae;Cocleimonas	0.000336266	8.37412e-05		Bacteria;Actinobacteria;Actinobacteria;Micrococcales;Dermabacteraceae;Brachybacterium	0.000616488	0.000460576
Bacteria;Acidobacteria;Holophagae;B276-D12	0.000280222	0.000293094		Bacteria;Actinobacteria;Coriobacteriia;Coriobacteriales;Coriobacteriaceae;Eggerthella	0.000560443	0.000460576
Bacteria;Actinobacteria;Actinobacteria;Micrococcales;Dermatophilaceae;Dermatophilus	0.000280222	8.37412e-05		Bacteria;Chlamydiae;Chlamydiae;Chlamydiales;Chlamydiaceae	0.000560443	0.000460576
Bacteria;Actinobacteria;Actinobacteria;Micrococcales;Microbacteriaceae;S24526	0.000280222	0.000418706		Bacteria;Actinobacteria;Coriobacteriia;Coriobacteriales;Coriobacteriaceae;Slackia	0.000504399	0.000460576
Bacteria;Actinobacteria;Actinobacteria;Streptosporangiales;Thermomonosporaceae;Thermomonospora	0.000280222	0.000334965		Bacteria;Bacteroidetes;Cytophagia;Cytophagales;Flammeovirgaceae;Marinoscillum	0.000504399	0.000460576
Bacteria;Actinobacteria;Thermoleophilia;Solirubrobacterales;Conexibacteraceae;Conexibacter	0.000280222	0.000334965		Bacteria;Actinobacteria;Acidimicrobiia;Acidimicrobiales;Acidimicrobiaceae;Acidimicrobium	0.000448355	0.000460576
Bacteria;Bacteroidetes;Bacteroidia;Bacteroidales;gir-aah93h0	0.000280222	0.000502447		Bacteria;Bacteroidetes;Bacteroidia;Bacteroidales;Marinilabiaceae;Anaerophaga	0.000448355	0.000460576
Bacteria;Bacteroidetes;Bacteroidia;Bacteroidales;RH-aaj90h05	0.000280222	0.000293094		Bacteria;Chlorobi;Chlorobia;Chlorobiales;Chlorobiaceae;Chlorobaculum	0.000336266	0.000460576
Bacteria;Bacteroidetes;Cytophagia;Cytophagales;Flammeovirgaceae;Fulvivirga	0.000280222	4.18706e-05		Bacteria;Cyanobacteria;Cyanobacteria;uncultured	0.000280222	0.000460576
Bacteria;Bacteroidetes;Flavobacteria;Flavobacteriales;Flavobacteriaceae;Capnocytophaga	0.000280222	0.000167482		Bacteria;Proteobacteria;Gammaproteobacteria;Enterobacteriales;Enterobacteriaceae;Serratia	0.000280222	0.000460576
Bacteria;Bacteroidetes;Flavobacteria;Flavobacteriales;Flavobacteriaceae;Salinimicrobium	0.000280222	0.0007118		Bacteria;Deinococcus-Thermus;Deinococci;Thermales;Thermaceae;Meiothermus	0.000224177	0.000460576
Bacteria;Bacteroidetes;Sphingobacteriia;Sphingobacteriales;FFCH9454	0.000280222	0.00121425		Bacteria;Firmicutes;Clostridia;Thermoanaerobacterales;Family_III_Incertae_Sedis;Thermoanaerobacterium	0.000224177	0.000460576
Bacteria;Bacteroidetes;Sphingobacteriia;Sphingobacteriales;Sphingobacteriaceae;Pedobacter	0.000280222	0.000376835		Bacteria;Proteobacteria;Betaproteobacteria;oca12	0.000224177	0.000460576
Bacteria;Chloroflexi;Ktedonobacteria;Ktedonobacterales;FCPS473	0.000280222	0.000209353		Bacteria;Firmicutes;Clostridia;Clostridiales;Peptococcaceae;Desulfurispora	0.000168133	0.000460576
Bacteria;Chloroflexi;P2-11E	0.000280222	0.00242849		Bacteria;Proteobacteria;Gammaproteobacteria;Acidithiobacillales;Acidithiobacillaceae;Acidithiobacillus	0.000168133	0.000460576
Bacteria;Cyanobacteria;Cyanobacteria;uncultured	0.000280222	0.000460576		Bacteria;Bacteroidetes;Bacteroidia;Bacteroidales;3M1PL1-52_termite_group	0.000112089	0.000460576
Bacteria;Dictyoglomi;Dictyoglomia;Dictyoglomales;Dictyoglomaceae;Dictyoglomus	0.000280222	0.0007118		Bacteria;Bacteroidetes;Bacteroidia;Bacteroidales;p-2534-18B5_gut_group	0.000112089	0.000460576
Bacteria;Firmicutes;Bacilli;Bacillales;Bacillaceae;Anoxybacillus	0.000280222	0.0381022		Bacteria;Caldiserica;Caldisericia;Caldisericales;LF045	0.000112089	0.000460576
Bacteria;Firmicutes;Bacilli;Bacillales;Paenibacillaceae	0.000280222	0.0357993		Bacteria;Firmicutes;Bacilli;Lactobacillales;Leuconostocaceae;Oenococcus	0.000112089	0.000460576
Bacteria;Firmicutes;Bacilli;Bacillales;Thermoactinomycetaceae;Thermoactinomyces	0.000280222	0.000628059		Bacteria;Proteobacteria;Gammaproteobacteria;Salinisphaerales;Salinisphaeraceae;Salinisphaera	0.000112089	0.000460576
Bacteria;Firmicutes;Clostridia;Clostridiales;Family_XVII_Incertae_Sedis;Sulfobacillus	0.000280222	0.000837412		Archaea;Euryarchaeota;Thermoplasmata;Thermoplasmatales;MKCST-A3	0	0.000460576
Bacteria;Firmicutes;Clostridia;Clostridiales;Lachnospiraceae;Cellulosilyticum	0.000280222	0.00276346		Bacteria;Actinobacteria;Actinobacteria;Propionibacteriales;Propionibacteriaceae;Propionimicrobium	0	0.000460576
Bacteria;Firmicutes;Clostridia;Clostridiales;Lachnospiraceae;Epulopiscium	0.000280222	0.0075367		Bacteria;Firmicutes;Bacilli;Bacillales;Staphylococcaceae;Jeotgalicoccus	0	0.000460576
Bacteria;Firmicutes;Clostridia;Clostridiales;Lachnospiraceae;Moryella	0.000280222	0.0007118		Bacteria;Firmicutes;Clostridia;Clostridiales;Syntrophomonadaceae;Candidatus_Contubernalis	0	0.000460576
Bacteria;Firmicutes;Clostridia;Clostridiales;Peptococcaceae;Desulfitobacterium	0.000280222	0.0120587		Bacteria;Proteobacteria;Alphaproteobacteria;Rhizobiales;Xanthobacteraceae;Labrys	0.0173177	0.000418706
Bacteria;Firmicutes;Clostridia;Thermoanaerobacterales;Family_III_Incertae_Sedis;Caldicellulosiruptor	0.000280222	4.18706e-05		Bacteria;Proteobacteria;Alphaproteobacteria;Rhizobiales;Bradyrhizobiaceae;Rhodopseudomonas	0.0112089	0.000418706
Bacteria;Firmicutes;Erysipelotrichi;Erysipelotrichales;Erysipelotrichaceae;Allobaculum	0.000280222	0.000334965		Bacteria;Proteobacteria;Alphaproteobacteria;Rhizobiales;Phyllobacteriaceae;Mesorhizobium	0.00801434	0.000418706
Bacteria;Fusobacteria;Fusobacteria;KD3-66	0.000280222	0.00267972		Bacteria;Firmicutes;Clostridia;Clostridiales;Peptococcaceae;Cryptanaerobacter	0.0059407	0.000418706
Bacteria;Proteobacteria;Alphaproteobacteria;Rhizobiales;Aurantimonadaceae;Martelella	0.000280222	0		Bacteria;Proteobacteria;Alphaproteobacteria;Rhizobiales;Beijerinckiaceae;Camelimonas	0.00308244	0.000418706
Bacteria;Proteobacteria;Alphaproteobacteria;Rhizobiales;JG35-K1-AG5	0.000280222	0.000334965		Bacteria;Proteobacteria;Alphaproteobacteria;Rhizobiales;Xanthobacteraceae;Xanthobacter	0.00257804	0.000418706
Bacteria;Proteobacteria;Alphaproteobacteria;Rhodobacterales;Rhodobacteraceae;Roseobacter_clade_NAC11-7_lineage	0.000280222	0		Bacteria;Verrucomicrobia;Verrucomicrobiae;Verrucomicrobiales;Verrucomicrobiaceae;Haloferula	0.00240991	0.000418706
Bacteria;Proteobacteria;Alphaproteobacteria;Rhodospirillales;Rhodospirillaceae;Rhodospirillum	0.000280222	0.000167482		Bacteria;Acidobacteria;Acidobacteria;Acidobacteriales;Acidobacteriaceae;Acidicapsa	0.00145715	0.000418706
Bacteria;Proteobacteria;Alphaproteobacteria;Rickettsiales;Family_Incertae_Sedis;Caedibacter	0.000280222	0.00113051		Bacteria;Proteobacteria;Alphaproteobacteria;Rickettsiales;Candidatus_Hepatincola	0.00140111	0.000418706
Bacteria;Proteobacteria;Alphaproteobacteria;Rickettsiales;LWSR-14	0.000280222	0.000125612		Bacteria;Proteobacteria;Alphaproteobacteria;SAR11_clade;Surface_2	0.00140111	0.000418706
Bacteria;Proteobacteria;Alphaproteobacteria;SAR11_clade;Surface_1;Candidatus_Pelagibacter	0.000280222	0		Bacteria;Proteobacteria;Alphaproteobacteria;Rhodospirillales;MND8	0.000896709	0.000418706
Bacteria;Proteobacteria;Alphaproteobacteria;Sphingomonadales;Ellin6055	0.000280222	0.000167482		Bacteria;Actinobacteria;Thermoleophilia;Solirubrobacterales;480-2	0.000728576	0.000418706
Bacteria;Proteobacteria;Alphaproteobacteria;Sphingomonadales;JG34-KF-161	0.000280222	4.18706e-05		Bacteria;Proteobacteria;Gammaproteobacteria;Pseudomonadales;Moraxellaceae;Psychrobacter	0.000728576	0.000418706
Bacteria;Proteobacteria;Betaproteobacteria;Burkholderiales;Comamonadaceae;Verminephrobacter	0.000280222	8.37412e-05		Bacteria;Chloroflexi;Chloroflexi;AKIW781	0.000672532	0.000418706
Bacteria;Proteobacteria;Betaproteobacteria;Hydrogenophilales;Hydrogenophilaceae;Hydrogenophilus	0.000280222	8.37412e-05		Bacteria;Bacteroidetes;Flavobacteria;Flavobacteriales;Flavobacteriaceae;Leeuwenhoekiella	0.000616488	0.000418706
Bacteria;Proteobacteria;Betaproteobacteria;UCT_N117	0.000280222	0.000167482		Bacteria;Proteobacteria;Alphaproteobacteria;Sphingomonadales;Sphingomonadaceae;Zymomonas	0.000616488	0.000418706
Bacteria;Proteobacteria;Deltaproteobacteria;Desulfovibrionales;Desulfohalobiaceae;Desulfohalobium	0.000280222	0.000293094		Bacteria;Proteobacteria;Alphaproteobacteria;Rickettsiales;Candidatus_Anadelfobacter	0.000504399	0.000418706
Bacteria;Proteobacteria;Deltaproteobacteria;Desulfovibrionales;Desulfovibrionaceae;Bilophila	0.000280222	0.000795541		Bacteria;Proteobacteria;Betaproteobacteria;Burkholderiales;Comamonadaceae;Delftia	0.000504399	0.000418706
Bacteria;Proteobacteria;Deltaproteobacteria;Myxococcales;Elev-16S-1158	0.000280222	0.000418706		Bacteria;Proteobacteria;Gammaproteobacteria;Pasteurellales;Pasteurellaceae;Haemophilus	0.000448355	0.000418706
Bacteria;Proteobacteria;Deltaproteobacteria;Myxococcales;MSB-4B10	0.000280222	0.00829037		Bacteria;Actinobacteria;Actinobacteria;Micromonosporales;Micromonosporaceae;Micromonospora	0.00039231	0.000418706
Bacteria;Proteobacteria;Gammaproteobacteria;Alteromonadales;Alteromonadaceae;BD1-7_clade	0.000280222	0.000125612		Bacteria;Actinobacteria;Actinobacteria;Micrococcales;Microbacteriaceae;Rhodoglobus	0.000336266	0.000418706
Bacteria;Proteobacteria;Gammaproteobacteria;Alteromonadales;Alteromonadaceae;Microbulbifer	0.000280222	4.18706e-05		Bacteria;Bacteroidetes;Bacteroidia;Bacteroidales;PeH15	0.000336266	0.000418706
Bacteria;Proteobacteria;Gammaproteobacteria;Enterobacteriales;Enterobacteriaceae;Serratia	0.000280222	0.000460576		Bacteria;Actinobacteria;Actinobacteria;Micrococcales;Microbacteriaceae;S24526	0.000280222	0.000418706
Bacteria;Proteobacteria;Gammaproteobacteria;Oceanospirillales;Halomonadaceae;Candidatus_Portiera	0.000280222	0		Bacteria;Proteobacteria;Deltaproteobacteria;Myxococcales;Elev-16S-1158	0.000280222	0.000418706
Bacteria;Proteobacteria;Gammaproteobacteria;Pseudomonadales;Moraxellaceae;Moraxella	0.000280222	0		Bacteria;Bacteroidetes;Cytophagia;Cytophagales;Cytophagaceae;Pontibacter	0.000224177	0.000418706
Bacteria;Proteobacteria;Gammaproteobacteria;Pseudomonadales;Pseudomonadaceae;Cellvibrio	0.000280222	0		Bacteria;Planctomycetes;028H05-P-BN-P5	0.000224177	0.000418706
Bacteria;Proteobacteria;Gammaproteobacteria;Thiotrichales;Piscirickettsiaceae;endosymbionts	0.000280222	0		Bacteria;Bacteroidetes;Flavobacteria;Flavobacteriales;Flavobacteriaceae;Zobellia	0.000168133	0.000418706
Bacteria;Proteobacteria;Gammaproteobacteria;Xanthomonadales;Xanthomonadaceae;Silanimonas	0.000280222	0		Bacteria;Firmicutes;Clostridia;Clostridiales;Veillonellaceae;Succinispira	0.000168133	0.000418706
Bacteria;Synergistetes;Synergistia;Synergistales;Synergistaceae;Candidatus_Tammella	0.000280222	0.000544317		Bacteria;Proteobacteria;Betaproteobacteria;Burkholderiales;Comamonadaceae;Chlorochromatium	0.000168133	0.000418706
Bacteria;Synergistetes;Synergistia;Synergistales;Synergistaceae;Jonquetella	0.000280222	0.000334965		Bacteria;Proteobacteria;Betaproteobacteria;Methylophilales;Methylophilaceae;OM43_clade	0.000168133	0.000418706
Bacteria;Synergistetes;Synergistia;Synergistales;Synergistaceae;Pyramidobacter	0.000280222	0.000334965		Bacteria;Proteobacteria;Deltaproteobacteria;Desulfobacterales;Desulfobacteraceae;Desulfocella	0.000168133	0.000418706
Bacteria;Thermodesulfobacteria;Thermodesulfobacteria;Thermodesulfobacteriales;Thermodesulfobacteriaceae	0.000280222	0.000376835		Bacteria;Proteobacteria;Gammaproteobacteria;Thiotrichales;Piscirickettsiaceae;Cycloclasticus	0.000168133	0.000418706
Bacteria;Thermotogae;Thermotogae;Thermotogales;Thermotogaceae;060F05-B-SD-P93	0.000280222	0.000628059		Bacteria;Bacteroidetes;Flavobacteria;Flavobacteriales;Flavobacteriaceae;NS3a_marine_group	0.000112089	0.000418706
Bacteria;Thermotogae;Thermotogae;Thermotogales;Thermotogaceae;Geotoga	0.000280222	0.0007118		Bacteria;Proteobacteria;Gammaproteobacteria;Thiotrichales;EV818SWSAP88	0.000112089	0.000418706
Archaea;Euryarchaeota;Halobacteria;Halobacteriales;Miscellaneous_Euryarchaeotic_Group(MEG)	0.000224177	0.188418		Bacteria;Fibrobacteres;Fibrobacteria;Fibrobacterales;09D2Y36	5.60443e-05	0.000418706
Archaea;Euryarchaeota;Methanomicrobia;Methanosarcinales;Methanosarcinaceae;Methanosarcina	0.000224177	0.0203491		Bacteria;Firmicutes;Bacilli;C178B	5.60443e-05	0.000418706
Archaea;Thaumarchaeota;AK59	0.000224177	0.0105933		Bacteria;Actinobacteria;Thermoleophilia;Thermophilales;Thermoleophilaceae;Thermoleophilum	0	0.000418706
Bacteria;Acidobacteria;Acidobacteria;BPC015	0.000224177	0.00255411		Bacteria;Firmicutes;Bacilli;Bacillales;Bacillaceae;Ureibacillus	0	0.000418706
Bacteria;Actinobacteria;Acidimicrobiia;Acidimicrobiales	0.000224177	0		Bacteria;Firmicutes;Bacilli;Bacillales;Listeriaceae;Listeria	0	0.000418706
Bacteria;Actinobacteria;Actinobacteria;Frankiales;Cryptosporangiaceae;Fodinicola	0.000224177	0.000502447		Bacteria;Firmicutes;Clostridia;Clostridiales;Lachnospiraceae;Howardella	0	0.000418706
Bacteria;Actinobacteria;Actinobacteria;Micrococcales;Dermatophilaceae;Austwickia	0.000224177	0		Bacteria;Firmicutes;Clostridia;Clostridiales;Peptococcaceae;Dehalobacterium	0	0.000418706
Bacteria;Actinobacteria;Actinobacteria;Micrococcales;Microbacteriaceae;Mycetocola	0.000224177	0		Bacteria;Lentisphaerae;Lentisphaeria;SS1-B-03-39	0	0.000418706
Bacteria;Actinobacteria;Actinobacteria;Micrococcales;Micrococcaceae;Micrococcus	0.000224177	0.000251223		Bacteria;Proteobacteria;Betaproteobacteria;Burkholderiales;Comamonadaceae;Ideonella	0	0.000418706
Bacteria;Actinobacteria;Actinobacteria;Streptosporangiales;Streptosporangiaceae;Streptosporangium	0.000224177	0.000795541		Bacteria;Proteobacteria;Betaproteobacteria;Burkholderiales;Oxalobacteraceae;Paucimonas	0	0.000418706
Bacteria;Armatimonadetes;Armatimonadia;Armatimonadales;Armatimonadaceae;Armatimonas	0.000224177	0.000502447		Bacteria;Proteobacteria;Deltaproteobacteria;Desulfobacterales;Desulfobacteraceae;Desulfofrigus	0	0.000418706
Bacteria;Bacteroidetes;Bacteroidia;Bacteroidales;LKC2.127-25	0.000224177	0.000209353		Bacteria;Thermotogae;Thermotogae;Thermotogales;Thermotogaceae;Petrotoga	0	0.000418706
Bacteria;Bacteroidetes;Bacteroidia;Bacteroidales;Rikenellaceae;dgA-11_gut_group	0.000224177	0.000209353		Bacteria;Proteobacteria;Gammaproteobacteria;Legionellales;Coxiellaceae	0.0296474	0.000376835
Bacteria;Bacteroidetes;Cytophagia;Cytophagales;Cytophagaceae;Pontibacter	0.000224177	0.000418706		Bacteria;Proteobacteria;Alphaproteobacteria;Rhizobiales;Methylobacteriaceae;Microvirga	0.0284705	0.000376835
Bacteria;Bacteroidetes;Cytophagia;Cytophagales;Flammeovirgaceae;Rapidithrix	0.000224177	0.000586188		Bacteria;Proteobacteria;Alphaproteobacteria;Rhizobiales;Phyllobacteriaceae;Aminobacter	0.0083506	0.000376835
Bacteria;Bacteroidetes;Flavobacteria;Flavobacteriales;Blattabacteriaceae;CN77	0.000224177	0		Bacteria;Proteobacteria;Alphaproteobacteria;Rickettsiales;TK34	0.00554839	0.000376835
Bacteria;Bacteroidetes;Flavobacteria;Flavobacteriales;Flavobacteriaceae;NS5_marine_group	0.000224177	8.37412e-05		Bacteria;Actinobacteria;Actinobacteria;Micromonosporales;Micromonosporaceae;Pilimelia	0.00526817	0.000376835
Bacteria;Bacteroidetes;Flavobacteria;Flavobacteriales;Flavobacteriaceae;Tenacibaculum	0.000224177	0.000334965		Bacteria;Proteobacteria;Gammaproteobacteria;WN-HWB-116	0.00140111	0.000376835
Bacteria;Bacteroidetes;Flavobacteria;Flavobacteriales;Flavobacteriaceae;Ulvibacter	0.000224177	0.000251223		Bacteria;Firmicutes;Clostridia;Clostridiales;TTA-B61	0.000896709	0.000376835
Bacteria;Bacteroidetes;Sphingobacteriia;Sphingobacteriales	0.000224177	0.00456389		Bacteria;Actinobacteria;Actinobacteria;Micrococcales;Microbacteriaceae;Cryobacterium	0.000840665	0.000376835
Bacteria;Chloroflexi;Anaerolineae;Anaerolineales;Anaerolineaceae;Levilinea	0.000224177	0.00548505		Bacteria;Bacteroidetes;Cytophagia;Cytophagales;Flammeovirgaceae;Reichenbachiella	0.000840665	0.000376835
Bacteria;Chloroflexi;Chloroflexi;Chloroflexales;Chloroflexaceae;Chloroflexus	0.000224177	0		Bacteria;Actinobacteria;Actinobacteria;Micrococcales;Microbacteriaceae;Leifsonia	0.000672532	0.000376835
Bacteria;Chloroflexi;Chloroflexi;Chloroflexales;FFCH7168	0.000224177	0.0103839		Bacteria;Bacteroidetes;Flavobacteria;Flavobacteriales;Flavobacteriaceae;NS4_marine_group	0.000560443	0.000376835
Bacteria;Chloroflexi;MSB-5B2	0.000224177	0.00816476		Bacteria;Proteobacteria;Deltaproteobacteria;Desulfovibrionales;Desulfohalobiaceae;Desulfovermiculus	0.000560443	0.000376835
Bacteria;Cyanobacteria;Cyanobacteria;SubsectionIII;FamilyI;Phormidium	0.000224177	0.000251223		Bacteria;Proteobacteria;Epsilonproteobacteria;Campylobacterales;Campylobacteraceae;Sulfurospirillum	0.000560443	0.000376835
Bacteria;Deinococcus-Thermus;Deinococci;Thermales;Thermaceae;Meiothermus	0.000224177	0.000460576		Bacteria;Proteobacteria;Epsilonproteobacteria;Nautiliales;Nautiliaceae;Nitratiruptor	0.000560443	0.000376835
Bacteria;Fibrobacteres;Fibrobacteria;Fibrobacterales;Fibrobacteraceae	0.000224177	0.0290582		Bacteria;Firmicutes;Clostridia;Clostridiales;Lachnospiraceae;Lachnospira	0.000504399	0.000376835
Bacteria;Fibrobacteres;Fibrobacteria;Fibrobacterales;Fibrobacteraceae;Fibrobacter	0.000224177	0.00125612		Bacteria;Chlorobi;Chlorobia;Chlorobiales;Chlorobiaceae;Prosthecochloris	0.00039231	0.000376835
Bacteria;Firmicutes;Bacilli;Bacillales;Planococcaceae;Planococcus	0.000224177	0.00100489		Bacteria;Proteobacteria;Alphaproteobacteria;Rickettsiales;S25-593	0.00039231	0.000376835
Bacteria;Firmicutes;Bacilli;Bacillales;Planococcaceae;Solibacillus	0.000224177	0.117447		Bacteria;Bacteroidetes;Sphingobacteriia;Sphingobacteriales;Sphingobacteriaceae;Pedobacter	0.000280222	0.000376835
Bacteria;Firmicutes;Bacilli;Lactobacillales;Lactobacillaceae;Lactobacillus	0.000224177	0.0208097		Bacteria;Thermodesulfobacteria;Thermodesulfobacteria;Thermodesulfobacteriales;Thermodesulfobacteriaceae	0.000280222	0.000376835
Bacteria;Firmicutes;Clostridia;Clostridiales;Clostridiaceae;Oxobacter	0.000224177	0.0131474		Bacteria;Proteobacteria;Deltaproteobacteria;Desulfuromonadales;C8S-102	0.000224177	0.000376835
Bacteria;Firmicutes;Clostridia;Clostridiales;Eubacteriaceae	0.000224177	0.000628059		Bacteria;Bacteroidetes;Sphingobacteriia;Sphingobacteriales;Sphingobacteriaceae;Parapedobacter	0.000168133	0.000376835
Bacteria;Firmicutes;Clostridia;Clostridiales;Lachnospiraceae;Johnsonella	0.000224177	0.00192605		Bacteria;Proteobacteria;Betaproteobacteria;Burkholderiales;Family_Incertae_Sedis;Thiomonas	0.000168133	0.000376835
Bacteria;Firmicutes;Clostridia;Clostridiales;Lachnospiraceae;Marvinbryantia	0.000224177	0.00242849		Bacteria;Proteobacteria;Deltaproteobacteria;Desulfuromonadales;M113	0.000168133	0.000376835
Bacteria;Firmicutes;Clostridia;Clostridiales;Lachnospiraceae;Oribacterium	0.000224177	0.00205166		Bacteria;Proteobacteria;Gammaproteobacteria;Alteromonadales;Alteromonadaceae;Agarivorans	0.000168133	0.000376835
Bacteria;Firmicutes;Clostridia;Clostridiales;Ruminococcaceae;Flavonifractor	0.000224177	0.00301468		Bacteria;Chlamydiae;Chlamydiae;Chlamydiales;WA-aaa01f12	0.000112089	0.000376835
Bacteria;Firmicutes;Clostridia;Clostridiales;Syntrophomonadaceae;Syntrophothermus	0.000224177	8.37412e-05		Bacteria;Lentisphaerae;Lentisphaeria;BS5	0.000112089	0.000376835
Bacteria;Firmicutes;Clostridia;Clostridiales;Veillonellaceae;Negativicoccus	0.000224177	0.000586188		Bacteria;Proteobacteria;Epsilonproteobacteria;Nautiliales;Nautiliaceae	0.000112089	0.000376835
Bacteria;Firmicutes;Clostridia;Clostridiales;Veillonellaceae;Schwartzia	0.000224177	0.00125612		Archaea;Euryarchaeota;Halobacteria;Halobacteriales;Halobacteriaceae;Halobacterium	0	0.000376835
Bacteria;Firmicutes;Clostridia;Halanaerobiales;Halobacteroidaceae;Halobacteroides	0.000224177	0.000125612		Archaea;Euryarchaeota;Methanomicrobia;Methanosarcinales;ANME-2a-2b	0	0.000376835
Bacteria;Firmicutes;Clostridia;Thermoanaerobacterales;Family_III_Incertae_Sedis;Thermoanaerobacterium	0.000224177	0.000460576		Archaea;Thaumarchaeota;Z273FA48	0	0.000376835
Bacteria;GAL08	0.000224177	0.00862534		Bacteria;Actinobacteria;Actinobacteria;Pseudonocardiales;Pseudonocardiaceae;Streptoalloteichus	0	0.000376835
Bacteria;Gemmatimonadetes;Gemmatimonadetes;S0134_terrestrial_group	0.000224177	0.00180043		Bacteria;Bacteroidetes;Sphingobacteriia;Sphingobacteriales;Sphingobacteriaceae	0	0.000376835
Bacteria;Planctomycetes;028H05-P-BN-P5	0.000224177	0.000418706		Bacteria;Cyanobacteria;Cyanobacteria;SubsectionI;FamilyI	0	0.000376835
Bacteria;Proteobacteria;Alphaproteobacteria;Rhizobiales;Methylocystaceae;Methylopila	0.000224177	8.37412e-05		Bacteria;Firmicutes;Bacilli;Lactobacillales;Carnobacteriaceae;Desemzia	0	0.000376835
Bacteria;Proteobacteria;Alphaproteobacteria;Rhizobiales;Phyllobacteriaceae;Pseudaminobacter	0.000224177	0		Bacteria;Planctomycetes;Phycisphaerae;Phycisphaerales;Phycisphaeraceae;FS140-16B-02_marine_group	0	0.000376835
Bacteria;Proteobacteria;Alphaproteobacteria;Rhodobacterales;Rhodobacteraceae;Albidovulum	0.000224177	8.37412e-05		Bacteria;Planctomycetes;Planctomycetacia;Planctomycetales;Planctomycetaceae;p-1088-a5_gut_group	0	0.000376835
Bacteria;Proteobacteria;Alphaproteobacteria;Rhodobacterales;Rhodobacteraceae;Albimonas	0.000224177	0.000167482		Bacteria;Proteobacteria;Alphaproteobacteria;Rhodospirillales;Acetobacteraceae;Acidicaldus	0.00891105	0.000334965
Bacteria;Proteobacteria;Alphaproteobacteria;Rhodobacterales;Rhodobacteraceae;Paracoccus	0.000224177	0.000628059		Bacteria;Proteobacteria;Betaproteobacteria;Burkholderiales;Oxalobacteraceae;Herbaspirillum	0.00386706	0.000334965
Bacteria;Proteobacteria;Alphaproteobacteria;Rhodobacterales;Rhodobacteraceae;Roseobacter_clade_CHAB-I-5_lineage	0.000224177	0		Bacteria;Planctomycetes;Planctomycetacia;Planctomycetales;Planctomycetaceae;Schlesneria	0.00274617	0.000334965
Bacteria;Proteobacteria;Alphaproteobacteria;Rhodobacterales;Rhodobacteraceae;Rubellimicrobium	0.000224177	0		Bacteria;Proteobacteria;Alphaproteobacteria;Sphingomonadales;GOBB3-C201	0.00263408	0.000334965
Bacteria;Proteobacteria;Alphaproteobacteria;Rhodobacterales;Rhodobacteraceae;Thalassobacter	0.000224177	0		Bacteria;Proteobacteria;Gammaproteobacteria;Thiotrichales;Thiotrichaceae	0.00235386	0.000334965
Bacteria;Proteobacteria;Alphaproteobacteria;Rickettsiales;Candidatus_Cyrtobacter	0.000224177	0.000167482		Bacteria;Firmicutes;Clostridia;Clostridiales;Family_XI_Incertae_Sedis;Anaerococcus	0.00173737	0.000334965
Bacteria;Proteobacteria;Alphaproteobacteria;SAR11_clade;LD12_freshwater_group	0.000224177	8.37412e-05		Bacteria;Firmicutes;Clostridia;Clostridiales;Family_XI_Incertae_Sedis;Sporanaerobacter	0.0015132	0.000334965
Bacteria;Proteobacteria;Alphaproteobacteria;Sphingomonadales;AKIW852	0.000224177	0		Bacteria;Actinobacteria;Actinobacteria;Pseudonocardiales;Pseudonocardiaceae;Actinomycetospora	0.000952754	0.000334965
Bacteria;Proteobacteria;Alphaproteobacteria;ss1-B-07-44	0.000224177	0		Bacteria;Bacteroidetes;Sphingobacteriia;Sphingobacteriales;Chitinophagaceae;Segetibacter	0.000952754	0.000334965
Bacteria;Proteobacteria;Betaproteobacteria;Burkholderiales;Comamonadaceae;Aquabacterium	0.000224177	8.37412e-05		Bacteria;Proteobacteria;Epsilonproteobacteria;Campylobacterales;Helicobacteraceae;Sulfuricurvum	0.000952754	0.000334965
Bacteria;Proteobacteria;Betaproteobacteria;Burkholderiales;Comamonadaceae;Sphaerotilus	0.000224177	8.37412e-05		Bacteria;Actinobacteria;Actinobacteria;Corynebacteriales;Corynebacteriaceae	0.000672532	0.000334965
Bacteria;Proteobacteria;Betaproteobacteria;Methylophilales;Methylophilaceae;Methylotenera	0.000224177	0.00159108		Bacteria;Proteobacteria;Gammaproteobacteria;Aeromonadales;Aeromonadaceae;Aeromonas	0.000672532	0.000334965
Bacteria;Proteobacteria;Betaproteobacteria;oca12	0.000224177	0.000460576		Bacteria;Bacteroidetes;Sphingobacteriia;Sphingobacteriales;Sphingobacteriaceae;Olivibacter	0.000616488	0.000334965
Bacteria;Proteobacteria;Deltaproteobacteria;Desulfobacterales;Desulfobacteraceae;Desulfatirhabdium	0.000224177	0.00318216		Bacteria;Firmicutes;Clostridia;Clostridiales;Family_XI_Incertae_Sedis;Gallicola	0.000560443	0.000334965
Bacteria;Proteobacteria;Deltaproteobacteria;Desulfobacterales;Desulfobacteraceae;Desulfobacterium	0.000224177	0.00322403		Bacteria;Proteobacteria;Alphaproteobacteria;Rickettsiales;SAR116_clade	0.000560443	0.000334965
Bacteria;Proteobacteria;Deltaproteobacteria;Desulfuromonadales;21f08	0.000224177	0.00263785		Bacteria;Bacteroidetes;Cytophagia;Cytophagales;DUNssu136	0.00039231	0.000334965
Bacteria;Proteobacteria;Deltaproteobacteria;Desulfuromonadales;C8S-102	0.000224177	0.000376835		Bacteria;Bacteroidetes;Flavobacteria;Flavobacteriales;Cryomorphaceae;Cryomorpha	0.000336266	0.000334965
Bacteria;Proteobacteria;Deltaproteobacteria;Rs-K70_termite_group	0.000224177	0.00175856		Bacteria;Firmicutes;Clostridia;Halanaerobiales;Halanaerobiaceae;Halocella	0.000336266	0.000334965
Bacteria;Proteobacteria;Epsilonproteobacteria;Nautiliales;Nautiliaceae;Lebetimonas	0.000224177	0.000251223		Bacteria;Actinobacteria;Actinobacteria;Streptosporangiales;Thermomonosporaceae;Thermomonospora	0.000280222	0.000334965
Bacteria;Proteobacteria;Gammaproteobacteria;Alteromonadales;Alteromonadaceae;Aestuariibacter	0.000224177	0.000125612		Bacteria;Actinobacteria;Thermoleophilia;Solirubrobacterales;Conexibacteraceae;Conexibacter	0.000280222	0.000334965
Bacteria;Proteobacteria;Gammaproteobacteria;Chromatiales;Chromatiaceae;Allochromatium	0.000224177	0		Bacteria;Firmicutes;Erysipelotrichi;Erysipelotrichales;Erysipelotrichaceae;Allobaculum	0.000280222	0.000334965
Bacteria;Proteobacteria;Gammaproteobacteria;Enterobacteriales;Enterobacteriaceae;Dickeya	0.000224177	4.18706e-05		Bacteria;Proteobacteria;Alphaproteobacteria;Rhizobiales;JG35-K1-AG5	0.000280222	0.000334965
Bacteria;Proteobacteria;Gammaproteobacteria;Enterobacteriales;Enterobacteriaceae;Klebsiella	0.000224177	0.000167482		Bacteria;Synergistetes;Synergistia;Synergistales;Synergistaceae;Jonquetella	0.000280222	0.000334965
Bacteria;Proteobacteria;Gammaproteobacteria;Oceanospirillales;Oceanospirillaceae;Marinobacterium	0.000224177	4.18706e-05		Bacteria;Synergistetes;Synergistia;Synergistales;Synergistaceae;Pyramidobacter	0.000280222	0.000334965
Bacteria;Proteobacteria;Gammaproteobacteria;Oceanospirillales;Oceanospirillaceae;Oceaniserpentilla	0.000224177	0		Bacteria;Bacteroidetes;Flavobacteria;Flavobacteriales;Flavobacteriaceae;Tenacibaculum	0.000224177	0.000334965
Bacteria;Proteobacteria;Gammaproteobacteria;Oceanospirillales;SS1-B-06-26	0.000224177	0		Bacteria;Deferribacteres;Deferribacteres;Deferribacterales;Deferribacteraceae;Mucispirillum	0.000168133	0.000334965
Bacteria;Proteobacteria;Gammaproteobacteria;Order_Incertae_Sedis;Family_Incertae_Sedis;Thiohalophilus	0.000224177	4.18706e-05		Bacteria;Spirochaetes;Spirochaetes;Spirochaetales;Family_Incertae_Sedis;Exilispira	0.000168133	0.000334965
Bacteria;Proteobacteria;Gammaproteobacteria;Run-SP154	0.000224177	0		Bacteria;Actinobacteria;Actinobacteria;Kineosporiales;Kineosporiaceae;Angustibacter	0.000112089	0.000334965
Bacteria;Proteobacteria;Gammaproteobacteria;Thiotrichales;Francisellaceae;Francisella	0.000224177	0		Bacteria;Actinobacteria;Actinobacteria;Propionibacteriales;Propionibacteriaceae;Granulicoccus	0.000112089	0.000334965
Bacteria;Proteobacteria;Gammaproteobacteria;Thiotrichales;Thiotrichaceae;Achromatium	0.000224177	0.000209353		Bacteria;Firmicutes;Clostridia;Clostridiales;Family_XI_Incertae_Sedis;Soehngenia	0.000112089	0.000334965
Bacteria;Spirochaetes;Spirochaetes;Spirochaetales;Leptospiraceae;Leptospira	0.000224177	0.00100489		Bacteria;Proteobacteria;Gammaproteobacteria;Chromatiales;Chromatiaceae;Thioflavicoccus	5.60443e-05	0.000334965
Bacteria;Synergistetes;Synergistia;Synergistales;Synergistaceae;Aminiphilus	0.000224177	0.000125612		Bacteria;Tenericutes;Mollicutes;Entomoplasmatales;Candidatus_Hepatoplasma	5.60443e-05	0.000334965
Bacteria;Tenericutes;Mollicutes;Mycoplasmatales;Mycoplasmataceae	0.000224177	0.000251223		Archaea;Euryarchaeota;Halobacteria;Halobacteriales;Halobacteriaceae;Halarchaeum	0	0.000334965
Bacteria;Verrucomicrobia;Opitutae;Puniceicoccales;Puniceicoccaceae;Puniceicoccus	0.000224177	0		Archaea;Thaumarchaeota;pSL12	0	0.000334965
Archaea;Euryarchaeota;Methanobacteria;Methanobacteriales;Methanobacteriaceae;Methanobrevibacter	0.000168133	0.000628059		Bacteria;Bacteroidetes;Sphingobacteriia;Sphingobacteriales;Saprospiraceae;Candidatus_Aquirestis	0	0.000334965
Bacteria;Actinobacteria;Acidimicrobiia;Acidimicrobiales;Acidimicrobiaceae;Ferrimicrobium	0.000168133	0.000795541		Bacteria;Firmicutes;Bacilli;Bacillales;Bacillaceae;Halolactibacillus	0	0.000334965
Bacteria;Actinobacteria;Actinobacteria;Frankiales;Geodermatophilaceae;Modestobacter	0.000168133	0.0007118		Bacteria;Firmicutes;Clostridia;Clostridiales;TSAC18	0	0.000334965
Bacteria;Actinobacteria;Actinobacteria;Frankiales;Sporichthyaceae;Sporichthya	0.000168133	0.000209353		Bacteria;Firmicutes;Clostridia;Thermoanaerobacterales;Family_III_Incertae_Sedis;Thermovorax	0	0.000334965
Bacteria;Actinobacteria;Actinobacteria;Micrococcales;Intrasporangiaceae;Ornithinimicrobium	0.000168133	8.37412e-05		Bacteria;Planctomycetes;Phycisphaerae;Phycisphaerales;Phycisphaeraceae;I-8	0	0.000334965
Bacteria;Actinobacteria;Actinobacteria;Propionibacteriales;Nocardioidaceae;Actinopolymorpha	0.000168133	0.00439641		Bacteria;Spirochaetes;Spirochaetes;Spirochaetales;Leptospiraceae;Leptonema	0	0.000334965
Bacteria;Actinobacteria;Actinobacteria;Propionibacteriales;Propionibacteriaceae;Propioniferax	0.000168133	0.000544317		Bacteria;Spirochaetes;Spirochaetes;Spirochaetales;Spirochaetaceae;Borrelia	0	0.000334965
Bacteria;Actinobacteria;Actinobacteria;RL185-aaj71c12	0.000168133	8.37412e-05		Bacteria;Verrucomicrobia;Verrucomicrobiae;Verrucomicrobiales;Verrucomicrobiaceae;Luteolibacter	0	0.000334965
Bacteria;Actinobacteria;Actinobacteria;Streptosporangiales;Streptosporangiaceae;Planotetraspora	0.000168133	0		Bacteria;Proteobacteria;Betaproteobacteria;Nitrosomonadales;Gallionellaceae;Candidatus_Nitrotoga	0.0083506	0.000293094
Bacteria;Actinobacteria;Actinobacteria;Streptosporangiales;Streptosporangiaceae;Thermopolyspora	0.000168133	0.000669929		Bacteria;Proteobacteria;Alphaproteobacteria;E6aD10	0.00526817	0.000293094
Bacteria;Actinobacteria;Actinobacteria;Streptosporangiales;Thermomonosporaceae;Thermobispora	0.000168133	4.18706e-05		Bacteria;Proteobacteria;Alphaproteobacteria;Rhizobiales;Xanthobacteraceae;Ancylobacter	0.00510003	0.000293094
Bacteria;Actinobacteria;Thermoleophilia;Solirubrobacterales;uncultured	0.000168133	0		Bacteria;Proteobacteria;Alphaproteobacteria;Rhodospirillales;KCM-B-15	0.00257804	0.000293094
Bacteria;Bacteroidetes;Bacteroidia;Bacteroidales	0.000168133	0		Bacteria;Fusobacteria;Fusobacteria;Fusobacteriales;Fusobacteriaceae;Fusobacterium	0.00184946	0.000293094
Bacteria;Bacteroidetes;Bacteroidia;Bacteroidales;Porphyromonadaceae;Butyricimonas	0.000168133	0.00075367		Bacteria;Proteobacteria;Alphaproteobacteria;Rhizobiales;Hyphomicrobiaceae;Vasilyevaea	0.00145715	0.000293094
Bacteria;Bacteroidetes;Class_Incertae_Sedis;Order_Incertae_Sedis;Family_Incertae_Sedis;Prolixibacter	0.000168133	0.350708		Bacteria;Proteobacteria;Gammaproteobacteria;Xanthomonadales;Xanthomonadaceae;Xanthomonas	0.00140111	0.000293094
Bacteria;Bacteroidetes;Cytophagia;Cytophagales;Cytophagaceae	0.000168133	8.37412e-05		Bacteria;Firmicutes;Clostridia;Clostridiales;Family_XI_Incertae_Sedis;Peptoniphilus	0.00123298	0.000293094
Bacteria;Bacteroidetes;Cytophagia;Cytophagales;Cytophagaceae;Fibrella	0.000168133	0.000502447		Bacteria;Proteobacteria;Gammaproteobacteria;E01-9C-26_marine_group	0.00123298	0.000293094
Bacteria;Bacteroidetes;Cytophagia;Cytophagales;Flammeovirgaceae;Flammeovirga	0.000168133	0.000167482		Bacteria;Planctomycetes;Planctomycetacia;Planctomycetales;Planctomycetaceae;Zavarzinella	0.0010088	0.000293094
Bacteria;Bacteroidetes;Cytophagia;Cytophagales;Flammeovirgaceae;Tunicatimonas	0.000168133	0		Bacteria;Proteobacteria;Gammaproteobacteria;Xanthomonadales;Xanthomonadaceae;Dyella	0.0010088	0.000293094
Bacteria;Bacteroidetes;Cytophagia;Order_III_Incertae_Sedis;A815	0.000168133	0.000209353		Bacteria;Bacteroidetes;Cytophagia;Cytophagales;Flammeovirgaceae;Candidatus_Amoebophilus	0.000784621	0.000293094
Bacteria;Bacteroidetes;Cytophagia;Order_III_Incertae_Sedis;ML602J-37	0.000168133	0.00435454		Bacteria;Proteobacteria;Alphaproteobacteria;Caulobacterales;Hyphomonadaceae;Woodsholea	0.000728576	0.000293094
Bacteria;Bacteroidetes;Flavobacteria;Flavobacteriales;Blattabacteriaceae;Candidatus_Brownia	0.000168133	4.18706e-05		Bacteria;Bacteroidetes;Bacteroidia;Bacteroidales;Rikenellaceae;M2PB4-61_termite_group	0.000560443	0.000293094
Bacteria;Bacteroidetes;Flavobacteria;Flavobacteriales;Flavobacteriaceae;Actibacter	0.000168133	0		Bacteria;Firmicutes;Clostridia;Clostridiales;Family_Incertae_Sedis;Proteiniborus	0.000504399	0.000293094
Bacteria;Bacteroidetes;Flavobacteria;Flavobacteriales;Flavobacteriaceae;Marixanthomonas	0.000168133	0.000879282		Bacteria;Proteobacteria;Gammaproteobacteria;Oceanospirillales;ZD0405	0.000504399	0.000293094
Bacteria;Bacteroidetes;Flavobacteria;Flavobacteriales;Flavobacteriaceae;Muricauda	0.000168133	0.000293094		Bacteria;Proteobacteria;Alphaproteobacteria;Rhodospirillales;Candidatus_Alysiosphaera	0.000448355	0.000293094
Bacteria;Bacteroidetes;Flavobacteria;Flavobacteriales;Flavobacteriaceae;Zobellia	0.000168133	0.000418706		Bacteria;Bacteroidetes;Flavobacteria;Flavobacteriales;Flavobacteriaceae;Kriegella	0.00039231	0.000293094
Bacteria;Bacteroidetes;SM1A07	0.000168133	0.00100489		Bacteria;Chlamydiae;Chlamydiae;Chlamydiales;Candidatus_Piscichlamydia	0.00039231	0.000293094
Bacteria;Bacteroidetes;Sphingobacteriia;Sphingobacteriales;Saprospiraceae;Lewinella	0.000168133	4.18706e-05		Bacteria;Proteobacteria;Gammaproteobacteria;Pasteurellales;Pasteurellaceae;Actinobacillus	0.00039231	0.000293094
Bacteria;Bacteroidetes;Sphingobacteriia;Sphingobacteriales;Saprospiraceae;Saprospira	0.000168133	8.37412e-05		Bacteria;Proteobacteria;Deltaproteobacteria;Desulfobacterales;Desulfobulbaceae;Desulfofustis	0.000336266	0.000293094
Bacteria;Bacteroidetes;Sphingobacteriia;Sphingobacteriales;Sphingobacteriaceae;Parapedobacter	0.000168133	0.000376835		Bacteria;Acidobacteria;Holophagae;B276-D12	0.000280222	0.000293094
Bacteria;Bacteroidetes;Sphingobacteriia;Sphingobacteriales;Sphingobacteriaceae;Solitalea	0.000168133	0		Bacteria;Bacteroidetes;Bacteroidia;Bacteroidales;RH-aaj90h05	0.000280222	0.000293094
Bacteria;Chloroflexi;Ktedonobacteria;Ktedonobacterales;HSB_OF53-F07	0.000168133	0.00778793		Bacteria;Proteobacteria;Deltaproteobacteria;Desulfovibrionales;Desulfohalobiaceae;Desulfohalobium	0.000280222	0.000293094
Bacteria;Chloroflexi;Ktedonobacteria;Thermogemmatisporales;1921-2	0.000168133	0.000795541		Bacteria;Bacteroidetes;Flavobacteria;Flavobacteriales;Flavobacteriaceae;Muricauda	0.000168133	0.000293094
Bacteria;Chloroflexi;MSBL5	0.000168133	1.14667		Bacteria;Proteobacteria;Betaproteobacteria;Hydrogenophilales;Hydrogenophilaceae;Ferritrophicum	0.000168133	0.000293094
Bacteria;Cyanobacteria;Cyanobacteria;SubsectionIII;FamilyI;Leptolyngbya	0.000168133	0.0014236		Bacteria;Proteobacteria;Betaproteobacteria;Burkholderiales;Comamonadaceae;Brachymonas	0.000112089	0.000293094
Bacteria;Deferribacteres;Deferribacteres;Deferribacterales;Deferribacteraceae;Mucispirillum	0.000168133	0.000334965		Bacteria;Bacteroidetes;Flavobacteria;Flavobacteriales;Cryomorphaceae;Crocinitomix	5.60443e-05	0.000293094
Bacteria;Firmicutes;Bacilli;Bacillales;Bacillaceae;Aeribacillus	0.000168133	0.00318216		Bacteria;Chloroflexi;Ktedonobacteria;Ktedonobacterales;G12-WMSP1	5.60443e-05	0.000293094
Bacteria;Firmicutes;Bacilli;Bacillales;Staphylococcaceae;Staphylococcus	0.000168133	0.00749483		Bacteria;Proteobacteria;Betaproteobacteria;Methylophilales;Methylophilaceae;Methylobacillus	5.60443e-05	0.000293094
Bacteria;Firmicutes;Clostridia;Clostridiales;Family_XII_Incertae_Sedis;Guggenheimella	0.000168133	0.000209353		Bacteria;Proteobacteria;Deltaproteobacteria;Desulfuromonadales;HN-HFO16	5.60443e-05	0.000293094
Bacteria;Firmicutes;Clostridia;Clostridiales;GoM-GC232-4463-Bac1	0.000168133	0		Bacteria;Bacteroidetes;Cytophagia;Cytophagales;Flammeovirgaceae;Flexithrix	0	0.000293094
Bacteria;Firmicutes;Clostridia;Clostridiales;Gracilibacteraceae	0.000168133	0.00293094		Bacteria;Firmicutes;Bacilli;Bacillales;Bacillaceae;Gracilibacillus	0	0.000293094
Bacteria;Firmicutes;Clostridia;Clostridiales;Gracilibacteraceae;Gracilibacter	0.000168133	0.00301468		Bacteria;Firmicutes;Bacilli;Lactobacillales;Lactobacillaceae;Pediococcus	0	0.000293094
Bacteria;Firmicutes;Clostridia;Clostridiales;Lachnospiraceae;Shuttleworthia	0.000168133	0.000167482		Bacteria;Firmicutes;Bacilli;SHBZ1548	0	0.000293094
Bacteria;Firmicutes;Clostridia;Clostridiales;Peptococcaceae;Desulfurispora	0.000168133	0.000460576		Bacteria;Proteobacteria;Deltaproteobacteria;Desulfuromonadales;MA-28-I98C	0	0.000293094
Bacteria;Firmicutes;Clostridia;Clostridiales;Peptostreptococcaceae;Proteocatella	0.000168133	0.000167482		Bacteria;Proteobacteria;Gammaproteobacteria;Acidithiobacillales;RCP1-48	0	0.000293094
Bacteria;Firmicutes;Clostridia;Clostridiales;Veillonellaceae;Succinispira	0.000168133	0.000418706		Bacteria;Proteobacteria;Gammaproteobacteria;Enterobacteriales;Enterobacteriaceae;Candidatus_Baumannia	0	0.000293094
Bacteria;Firmicutes;Clostridia;Thermoanaerobacterales;Family_III_Incertae_Sedis;Tepidanaerobacter	0.000168133	0.00075367		Bacteria;Proteobacteria;Gammaproteobacteria;Salinisphaerales;Salinisphaeraceae	0	0.000293094
Bacteria;Firmicutes;Clostridia;Thermoanaerobacterales;Family_III_Incertae_Sedis;Thermovenabulum	0.000168133	0		Bacteria;Tenericutes;Mollicutes;Acholeplasmatales;Acholeplasmataceae;Acholeplasma	0	0.000293094
Bacteria;Planctomycetes;MD2896-B258	0.000168133	0.0110957		Bacteria;Proteobacteria;Alphaproteobacteria;Rhizobiales;Rhodobiaceae;Anderseniella	0.00448355	0.000251223
Bacteria;Planctomycetes;Phycisphaerae;Phycisphaerales;Phycisphaeraceae;Z195MB87	0.000168133	0.00720174		Bacteria;Proteobacteria;Gammaproteobacteria	0.00347475	0.000251223
Bacteria;Planctomycetes;Planctomycetacia;Brocadiales;Brocadiaceae;Candidatus_Brocadia	0.000168133	0.00180043		Bacteria;Proteobacteria;Gammaproteobacteria;Chromatiales;Chromatiaceae;Rheinheimera	0.00269013	0.000251223
Bacteria;Proteobacteria;Alphaproteobacteria;Caulobacterales;Hyphomonadaceae;Henriciella	0.000168133	4.18706e-05		Bacteria;Proteobacteria;Alphaproteobacteria;Rhizobiales;DUNssu044	0.00173737	0.000251223
Bacteria;Proteobacteria;Alphaproteobacteria;Rhizobiales;b1M	0.000168133	8.37412e-05		Bacteria;Proteobacteria;Gammaproteobacteria;Alteromonadales;Alteromonadaceae;Marinobacter	0.00134506	0.000251223
Bacteria;Proteobacteria;Alphaproteobacteria;Rhizobiales;Hyphomicrobiaceae;Methylorhabdus	0.000168133	4.18706e-05		Bacteria;Proteobacteria;Gammaproteobacteria;Xanthomonadales;Xanthomonadaceae;Luteimonas	0.00134506	0.000251223
Bacteria;Proteobacteria;Alphaproteobacteria;Rhodobacterales;Rhodobacteraceae;Leisingera	0.000168133	0.000167482		Bacteria;Proteobacteria;Gammaproteobacteria;Xanthomonadales;Xanthomonadaceae;Stenotrophomonas	0.00134506	0.000251223
Bacteria;Proteobacteria;Alphaproteobacteria;Rhodobacterales;Rhodobacteraceae;Phaeobacter	0.000168133	0		Bacteria;Proteobacteria;Alphaproteobacteria;Sphingomonadales;Erythrobacteraceae;Erythrobacter	0.00123298	0.000251223
Bacteria;Proteobacteria;Alphaproteobacteria;Rhodobacterales;Rhodobacteraceae;Thalassococcus	0.000168133	0		Bacteria;Proteobacteria;Gammaproteobacteria;Oceanospirillales;Oceanospirillaceae;Marinomonas	0.000896709	0.000251223
Bacteria;Proteobacteria;Alphaproteobacteria;Rhodobacterales;Rhodobacteraceae;Thioclava	0.000168133	4.18706e-05		Bacteria;Actinobacteria;Actinobacteria;Micrococcales;Microbacteriaceae;Curtobacterium	0.000728576	0.000251223
Bacteria;Proteobacteria;Alphaproteobacteria;Rhodospirillales;Rhodospirillaceae;Caenispirillum	0.000168133	0		Bacteria;Proteobacteria;Betaproteobacteria;Nitrosomonadales;Nitrosomonadaceae;Nitrosomonas	0.000672532	0.000251223
Bacteria;Proteobacteria;Alphaproteobacteria;Rhodospirillales;Rhodospirillaceae;Thalassobaculum	0.000168133	0.000209353		Bacteria;Proteobacteria;Epsilonproteobacteria;Campylobacterales;Campylobacteraceae;Arcobacter	0.000672532	0.000251223
Bacteria;Proteobacteria;Alphaproteobacteria;Rickettsiales;Anaplasmataceae;Neorickettsia	0.000168133	8.37412e-05		Bacteria;Actinobacteria;Actinobacteria;Actinomycetales;Actinomycetaceae;Arcanobacterium	0.000616488	0.000251223
Bacteria;Proteobacteria;Betaproteobacteria;Burkholderiales;Burkholderiaceae;Chitinimonas	0.000168133	4.18706e-05		Bacteria;Proteobacteria;Gammaproteobacteria;Methylococcales;Methylococcaceae;Methylococcus	0.000616488	0.000251223
Bacteria;Proteobacteria;Betaproteobacteria;Burkholderiales;Comamonadaceae;Chlorochromatium	0.000168133	0.000418706		Bacteria;Proteobacteria;Gammaproteobacteria;Enterobacteriales;Enterobacteriaceae;Pantoea	0.000504399	0.000251223
Bacteria;Proteobacteria;Betaproteobacteria;Burkholderiales;Comamonadaceae;Leptothrix	0.000168133	0.000586188		Bacteria;Proteobacteria;Gammaproteobacteria;Oceanospirillales;MBAE14	0.000504399	0.000251223
Bacteria;Proteobacteria;Betaproteobacteria;Burkholderiales;Family_Incertae_Sedis;Thiomonas	0.000168133	0.000376835		Bacteria;Proteobacteria;Alphaproteobacteria;Caulobacterales;Hyphomonadaceae;Maricaulis	0.000448355	0.000251223
Bacteria;Proteobacteria;Betaproteobacteria;Hot_Creek_32	0.000168133	0.000879282		Bacteria;Actinobacteria;Actinobacteria;Micrococcales;Intrasporangiaceae;Oryzihumus	0.00039231	0.000251223
Bacteria;Proteobacteria;Betaproteobacteria;Hydrogenophilales;Hydrogenophilaceae;Ferritrophicum	0.000168133	0.000293094		Bacteria;Bacteroidetes;Sphingobacteriia;Sphingobacteriales;KD3-93	0.00039231	0.000251223
Bacteria;Proteobacteria;Betaproteobacteria;Methylophilales;Methylophilaceae;Methylophilus	0.000168133	0.000167482		Bacteria;Proteobacteria;Alphaproteobacteria;Caulobacterales;Caulobacteraceae;Caulobacter	0.00039231	0.000251223
Bacteria;Proteobacteria;Betaproteobacteria;Methylophilales;Methylophilaceae;OM43_clade	0.000168133	0.000418706		Bacteria;Proteobacteria;Alphaproteobacteria;Rhodospirillales;MSB-1E8	0.00039231	0.000251223
Bacteria;Proteobacteria;Betaproteobacteria;Neisseriales;Neisseriaceae;Leeia	0.000168133	0.000125612		Bacteria;Acidobacteria;Acidobacteria;DS-100	0.000336266	0.000251223
Bacteria;Proteobacteria;Deltaproteobacteria;Desulfobacterales;Desulfobacteraceae;Desulfobacter	0.000168133	0.0028472		Bacteria;Cyanobacteria;Cyanobacteria;SubsectionI;FamilyI;Microcystis	0.000336266	0.000251223
Bacteria;Proteobacteria;Deltaproteobacteria;Desulfobacterales;Desulfobacteraceae;Desulfocella	0.000168133	0.000418706		Bacteria;Proteobacteria;Gammaproteobacteria;Oceanospirillales;Alcanivoracaceae;Alcanivorax	0.000336266	0.000251223
Bacteria;Proteobacteria;Deltaproteobacteria;Desulfobacterales;Desulfobacteraceae;Desulfococcus	0.000168133	0.0108445		Bacteria;Actinobacteria;Actinobacteria;Micrococcales;Micrococcaceae;Micrococcus	0.000224177	0.000251223
Bacteria;Proteobacteria;Deltaproteobacteria;Desulfobacterales;Desulfobacteraceae;Desulfotignum	0.000168133	0.00129799		Bacteria;Bacteroidetes;Flavobacteria;Flavobacteriales;Flavobacteriaceae;Ulvibacter	0.000224177	0.000251223
Bacteria;Proteobacteria;Deltaproteobacteria;Desulfovibrionales;Desulfohalobiaceae	0.000168133	0.00238662		Bacteria;Cyanobacteria;Cyanobacteria;SubsectionIII;FamilyI;Phormidium	0.000224177	0.000251223
Bacteria;Proteobacteria;Deltaproteobacteria;Desulfovibrionales;Desulfohalobiaceae;Desulfothermus	0.000168133	4.18706e-05		Bacteria;Proteobacteria;Epsilonproteobacteria;Nautiliales;Nautiliaceae;Lebetimonas	0.000224177	0.000251223
Bacteria;Proteobacteria;Deltaproteobacteria;Desulfuromonadales;AKYG597	0.000168133	0.00154921		Bacteria;Tenericutes;Mollicutes;Mycoplasmatales;Mycoplasmataceae	0.000224177	0.000251223
Bacteria;Proteobacteria;Deltaproteobacteria;Desulfuromonadales;Desulfuromonadaceae;Malonomas	0.000168133	4.18706e-05		Bacteria;Verrucomicrobia;Verrucomicrobiae;Verrucomicrobiales;Verrucomicrobiaceae;Akkermansia	0.000168133	0.000251223
Bacteria;Proteobacteria;Deltaproteobacteria;Desulfuromonadales;M113	0.000168133	0.000376835		Archaea;Euryarchaeota;Thermoplasmata;Thermoplasmatales;Deep_Sea_Hydrothermal_Vent_Gp_2(DHVEG-2)	0.000112089	0.000251223
Bacteria;Proteobacteria;Epsilonproteobacteria;Nautiliales;Nautiliaceae;Thioreductor	0.000168133	0.000125612		Bacteria;Actinobacteria;Actinobacteria;Micrococcales;Cellulomonadaceae;Tropheryma	0.000112089	0.000251223
Bacteria;Proteobacteria;Gammaproteobacteria;Acidithiobacillales;Acidithiobacillaceae;Acidithiobacillus	0.000168133	0.000460576		Bacteria;Bacteroidetes;Cytophagia;Order_III_Incertae_Sedis	0.000112089	0.000251223
Bacteria;Proteobacteria;Gammaproteobacteria;Alteromonadales;Alteromonadaceae	0.000168133	0.000125612		Bacteria;Bacteroidetes;Sphingobacteriia;Sphingobacteriales;Chitinophagaceae;Hydrotalea	0.000112089	0.000251223
Bacteria;Proteobacteria;Gammaproteobacteria;Alteromonadales;Alteromonadaceae;Agarivorans	0.000168133	0.000376835		Bacteria;Firmicutes;Clostridia;Halanaerobiales;Halobacteroidaceae;Selenihalanaerobacter	0.000112089	0.000251223
Bacteria;Proteobacteria;Gammaproteobacteria;Alteromonadales;Idiomarinaceae	0.000168133	0		Bacteria;Proteobacteria;Gammaproteobacteria;Chromatiales;Halothiobacillaceae;Thiofaba	0.000112089	0.000251223
Bacteria;Proteobacteria;Gammaproteobacteria;B38	0.000168133	0.00167482		Archaea;Euryarchaeota;Methanomicrobia;ST-12K10A	5.60443e-05	0.000251223
Bacteria;Proteobacteria;Gammaproteobacteria;Chromatiales;Chromatiaceae;Marichromatium	0.000168133	4.18706e-05		Bacteria;Actinobacteria;Actinobacteria;Kineosporiales;Kineosporiaceae	5.60443e-05	0.000251223
Bacteria;Proteobacteria;Gammaproteobacteria;Chromatiales;Ectothiorhodospiraceae;Aquisalimonas	0.000168133	0		Bacteria;Actinobacteria;Actinobacteria;Micrococcales;Microbacteriaceae;Salinibacterium	5.60443e-05	0.000251223
Bacteria;Proteobacteria;Gammaproteobacteria;Oceanospirillales;Hahellaceae;Hahella	0.000168133	0		Bacteria;Actinobacteria;Actinobacteria;Pseudonocardiales;Pseudonocardiaceae;Saccharomonospora	5.60443e-05	0.000251223
Bacteria;Proteobacteria;Gammaproteobacteria;Oceanospirillales;Halomonadaceae;Zymobacter	0.000168133	0		Bacteria;Actinobacteria;Thermoleophilia;Solirubrobacterales;Elev-16S-1332	5.60443e-05	0.000251223
Bacteria;Proteobacteria;Gammaproteobacteria;Oceanospirillales;JL-ETNP-Y6	0.000168133	0		Bacteria;Firmicutes;Clostridia;Clostridiales;Clostridiaceae;Caminicella	5.60443e-05	0.000251223
Bacteria;Proteobacteria;Gammaproteobacteria;Pseudomonadales;Moraxellaceae;Alkanindiges	0.000168133	0		Bacteria;Firmicutes;Clostridia;Clostridiales;Ruminococcaceae;Hydrogenoanaerobacterium	5.60443e-05	0.000251223
Bacteria;Proteobacteria;Gammaproteobacteria;Thiotrichales;Piscirickettsiaceae;Cycloclasticus	0.000168133	0.000418706		Bacteria;Proteobacteria;Epsilonproteobacteria;Campylobacterales;Helicobacteraceae;Wolinella	5.60443e-05	0.000251223
Bacteria;Proteobacteria;Gammaproteobacteria;Thiotrichales;Thiotrichaceae;Candidatus_Isobeggiatoa	0.000168133	0		Bacteria;Proteobacteria;Epsilonproteobacteria;Nautiliales;Nautiliaceae;Nautilia	5.60443e-05	0.000251223
Bacteria;Proteobacteria;Gammaproteobacteria;Vibrionales;Vibrionaceae;Salinivibrio	0.000168133	0.000125612		Bacteria;Proteobacteria;Epsilonproteobacteria;PS-B32	5.60443e-05	0.000251223
Bacteria;Proteobacteria;Gammaproteobacteria;Xanthomonadales;Sinobacteraceae;Alkanibacter	0.000168133	8.37412e-05		Archaea;Euryarchaeota;Halobacteria;Halobacteriales;Halobacteriaceae;Halobiforma	0	0.000251223
Bacteria;Proteobacteria;Gammaproteobacteria;Xanthomonadales;Xanthomonadaceae;Luteibacter	0.000168133	8.37412e-05		Archaea;Euryarchaeota;Halobacteria;Halobacteriales;Halobacteriaceae;Halonotius	0	0.000251223
Bacteria;Spirochaetes;Spirochaetes;Spirochaetales;Family_Incertae_Sedis;Exilispira	0.000168133	0.000334965		Archaea;Korarchaeota;Candidatus_Korarchaeum	0	0.000251223
Bacteria;Thermotogae;Thermotogae;Thermotogales;Thermotogaceae;Marinitoga	0.000168133	0		Bacteria;Actinobacteria;Actinobacteria;Micrococcales;Micrococcaceae;Kocuria	0	0.000251223
Bacteria;Verrucomicrobia;Verrucomicrobiae;Verrucomicrobiales;Verrucomicrobiaceae;Akkermansia	0.000168133	0.000251223		Bacteria;Actinobacteria;Actinobacteria;Micromonosporales;Micromonosporaceae;Longispora	0	0.000251223
Archaea;Euryarchaeota;Methanomicrobia;Methanosarcinales;Methanosarcinaceae	0.000112089	0.000502447		Bacteria;Actinobacteria;Actinobacteria;Propionibacteriales;Propionibacteriaceae;Aestuariimicrobium	0	0.000251223
Archaea;Euryarchaeota;Thermoplasmata;South_African_Goldmine_Gp(SAGMEG)	0.000112089	0.0191767		Bacteria;Actinobacteria;Actinobacteria;Propionibacteriales;Propionibacteriaceae;Friedmanniella	0	0.000251223
Archaea;Euryarchaeota;Thermoplasmata;Thermoplasmatales;Deep_Sea_Hydrothermal_Vent_Gp_2(DHVEG-2)	0.000112089	0.000251223		Bacteria;Bacteroidetes;Flavobacteria;Flavobacteriales;Cryomorphaceae;NS10_marine_group	0	0.000251223
Archaea;Thaumarchaeota;Soil_Crenarchaeotic_Group(SCG)	0.000112089	0		Bacteria;Bacteroidetes;Flavobacteria;Flavobacteriales;Flavobacteriaceae;Cellulophaga	0	0.000251223
Bacteria;Actinobacteria;Actinobacteria;Actinomycetales;Actinomycetaceae;Varibaculum	0.000112089	4.18706e-05		Bacteria;Deferribacteres;Deferribacteres;Deferribacterales;Deferribacteraceae;Deferribacter	0	0.000251223
Bacteria;Actinobacteria;Actinobacteria;Bifidobacteriales;Bifidobacteriaceae;Aeriscardovia	0.000112089	0.000586188		Bacteria;Firmicutes;Bacilli;Bacillales;uncultured	0	0.000251223
Bacteria;Actinobacteria;Actinobacteria;Frankiales;Nakamurellaceae	0.000112089	0.000209353		Bacteria;Firmicutes;Clostridia;Clostridiales;Eubacteriaceae;Acetobacterium	0	0.000251223
Bacteria;Actinobacteria;Actinobacteria;Frankiales;Nakamurellaceae;Humicoccus	0.000112089	4.18706e-05		Bacteria;Firmicutes;Clostridia;Clostridiales;Veillonellaceae;Allisonella	0	0.000251223
Bacteria;Actinobacteria;Actinobacteria;Kineosporiales;Kineosporiaceae;Angustibacter	0.000112089	0.000334965		Bacteria;Firmicutes;Clostridia;Halanaerobiales;Halanaerobiaceae;Halarsenatibacter	0	0.000251223
Bacteria;Actinobacteria;Actinobacteria;Micrococcales;Cellulomonadaceae;Tropheryma	0.000112089	0.000251223		Bacteria;Lentisphaerae;Lentisphaeria;WCHB1-25	0	0.000251223
Bacteria;Actinobacteria;Actinobacteria;Micrococcales;Dermatophilaceae;Piscicoccus	0.000112089	0		Bacteria;Planctomycetes;Phycisphaerae;Amsterdam-1B-07	0	0.000251223
Bacteria;Actinobacteria;Actinobacteria;Micrococcales;Intrasporangiaceae;Knoellia	0.000112089	0.000125612		Bacteria;Planctomycetes;Phycisphaerae;B103G10	0	0.000251223
Bacteria;Actinobacteria;Actinobacteria;Micrococcales;Microbacteriaceae;DS001	0.000112089	0		Bacteria;Planctomycetes;Phycisphaerae;Phycisphaerales;Sva0503	0	0.000251223
Bacteria;Actinobacteria;Actinobacteria;Micrococcales;Microbacteriaceae;Frondihabitans	0.000112089	0.000167482		Bacteria;Planctomycetes;Planctomycetacia;Brocadiales;Brocadiaceae;Candidatus_Anammoxoglobus	0	0.000251223
Bacteria;Actinobacteria;Actinobacteria;Micrococcales;Microbacteriaceae;ML602J-51	0.000112089	8.37412e-05		Bacteria;Proteobacteria;Gammaproteobacteria;Oceanospirillales;Hahellaceae;Endozoicomonas	0	0.000251223
Bacteria;Actinobacteria;Actinobacteria;Micrococcales;Microbacteriaceae;Plantibacter	0.000112089	0.000125612		Bacteria;Proteobacteria;Gammaproteobacteria;Pasteurellales;Pasteurellaceae;Pasteurella	0	0.000251223
Bacteria;Actinobacteria;Actinobacteria;Micrococcales;Promicromonosporaceae;Isoptericola	0.000112089	0		Bacteria;Spirochaetes;Spirochaetes;PBS-18	0	0.000251223
Bacteria;Actinobacteria;Actinobacteria;Micrococcales;uncultured	0.000112089	0		Bacteria;Spirochaetes;Spirochaetes;Spirochaetales;Brachyspiraceae;Brachyspira	0	0.000251223
Bacteria;Actinobacteria;Actinobacteria;Micromonosporales;Micromonosporaceae;Dactylosporangium	0.000112089	0.00322403		Bacteria;Proteobacteria;Alphaproteobacteria;Rhizobiales;Beijerinckiaceae;Methylocapsa	0.0522894	0.000209353
Bacteria;Actinobacteria;Actinobacteria;Propionibacteriales;Propionibacteriaceae;Granulicoccus	0.000112089	0.000334965		Bacteria;Proteobacteria;Alphaproteobacteria;Rhodospirillales;Acetobacteraceae;Gluconacetobacter	0.0182704	0.000209353
Bacteria;Actinobacteria;Actinobacteria;Propionibacteriales;Propionibacteriaceae;Luteococcus	0.000112089	4.18706e-05		Bacteria;Proteobacteria;Alphaproteobacteria;Sphingomonadales;Sphingomonadaceae;Sphingobium	0.00638905	0.000209353
Bacteria;Actinobacteria;Actinobacteria;Pseudonocardiales;Pseudonocardiaceae;Sciscionella	0.000112089	0.000586188		Bacteria;Firmicutes;Clostridia;Clostridiales;Family_XVII_Incertae_Sedis	0.00622092	0.000209353
Bacteria;Actinobacteria;Actinobacteria;Streptosporangiales;Streptosporangiaceae;Sphaerisporangium	0.000112089	4.18706e-05		Bacteria;Chloroflexi;Ktedonobacteria;Ktedonobacterales;Thermosporotrichaceae;Thermosporothrix	0.00330662	0.000209353
Bacteria;Actinobacteria;Actinobacteria;Streptosporangiales;uncultured	0.000112089	0.000167482		Bacteria;Proteobacteria;Alphaproteobacteria;Rhizobiales;Brucellaceae;Ochrobactrum	0.00308244	0.000209353
Bacteria;Aquificae;Aquificae;Aquificales;Desulfurobacteriaceae;Desulfurobacterium	0.000112089	0.000167482		Bacteria;Proteobacteria;Alphaproteobacteria;Caulobacterales;Hyphomonadaceae;Hirschia	0.00285826	0.000209353
Bacteria;Aquificae;Aquificae;Aquificales;Family_Incertae_Sedis;Thermosulfidibacter	0.000112089	8.37412e-05		Bacteria;Proteobacteria;Alphaproteobacteria;Rhizobiales;D05-2	0.00246595	0.000209353
Bacteria;Bacteroidetes;Bacteroidia;Bacteroidales;3M1PL1-52_termite_group	0.000112089	0.000460576		Bacteria;Verrucomicrobia;Opitutae;Puniceicoccales;Puniceicoccaceae;Pelagicoccus	0.00240991	0.000209353
Bacteria;Bacteroidetes;Bacteroidia;Bacteroidales;p-2534-18B5_gut_group	0.000112089	0.000460576		Bacteria;Proteobacteria;Alphaproteobacteria;Rhizobiales;Xanthobacteraceae;Starkeya	0.00207364	0.000209353
Bacteria;Bacteroidetes;Bacteroidia;Bacteroidales;Porphyromonadaceae;Candidatus_Azobacteroides	0.000112089	0.000502447		Bacteria;Proteobacteria;Gammaproteobacteria;Thiotrichales;Piscirickettsiaceae	0.00168133	0.000209353
Bacteria;Bacteroidetes;Cytophagia;Cytophagales;Cyclobacteriaceae;Cyclobacterium	0.000112089	4.18706e-05		Bacteria;Proteobacteria;Betaproteobacteria;Burkholderiales;Burkholderiaceae;Limnobacter	0.00145715	0.000209353
Bacteria;Bacteroidetes;Cytophagia;Cytophagales;Cytophagaceae;Spirosoma	0.000112089	0.000167482		Bacteria;Acidobacteria;Acidobacteria;Acidobacteriales;Acidobacteriaceae;Edaphobacter	0.00128902	0.000209353
Bacteria;Bacteroidetes;Cytophagia;Cytophagales;Cytophagaceae;Sporocytophaga	0.000112089	0.000125612		Bacteria;Proteobacteria;Alphaproteobacteria;Rhizobiales;C2U	0.00128902	0.000209353
Bacteria;Bacteroidetes;Cytophagia;Cytophagales;Flammeovirgaceae;Candidatus_Cardinium	0.000112089	8.37412e-05		Bacteria;Proteobacteria;Betaproteobacteria;Burkholderiales;Comamonadaceae;Curvibacter	0.00117693	0.000209353
Bacteria;Bacteroidetes;Cytophagia;Order_III_Incertae_Sedis	0.000112089	0.000251223		Bacteria;Proteobacteria;Gammaproteobacteria;Pseudomonadales;Moraxellaceae	0.00117693	0.000209353
Bacteria;Bacteroidetes;Flavobacteria;Flavobacteriales;Blattabacteriaceae;Candidatus_Sulcia	0.000112089	0		Bacteria;Actinobacteria;Actinobacteria;Micrococcales;Dermatophilaceae;Kineosphaera	0.00106484	0.000209353
Bacteria;Bacteroidetes;Flavobacteria;Flavobacteriales;Cryomorphaceae;Lishizhenia	0.000112089	0.000879282		Bacteria;Proteobacteria;Alphaproteobacteria;Rickettsiales	0.000952754	0.000209353
Bacteria;Bacteroidetes;Flavobacteria;Flavobacteriales;Flavobacteriaceae;Croceibacter	0.000112089	8.37412e-05		Bacteria;Proteobacteria;Deltaproteobacteria;Syntrophobacterales;Syntrophobacteraceae;Desulfoglaeba	0.000896709	0.000209353
Bacteria;Bacteroidetes;Flavobacteria;Flavobacteriales;Flavobacteriaceae;Formosa	0.000112089	4.18706e-05		Bacteria;Actinobacteria;Actinobacteria;Pseudonocardiales;Pseudonocardiaceae;Amycolatopsis	0.000728576	0.000209353
Bacteria;Bacteroidetes;Flavobacteria;Flavobacteriales;Flavobacteriaceae;NS3a_marine_group	0.000112089	0.000418706		Bacteria;Bacteroidetes;Sphingobacteriia;Sphingobacteriales;Chitinophagaceae;Filimonas	0.000728576	0.000209353
Bacteria;Bacteroidetes;Flavobacteria;Flavobacteriales;Flavobacteriaceae;Psychroflexus	0.000112089	0		Bacteria;Proteobacteria;Alphaproteobacteria;Sphingomonadales;Erythrobacteraceae;Altererythrobacter	0.000672532	0.000209353
Bacteria;Bacteroidetes;Flavobacteria;Flavobacteriales;Flavobacteriaceae;Salegentibacter	0.000112089	0		Bacteria;Actinobacteria;Actinobacteria;Elev-16S-976	0.000616488	0.000209353
Bacteria;Bacteroidetes;Flavobacteria;Flavobacteriales;Flavobacteriaceae;Stenothermobacter	0.000112089	0.000167482		Bacteria;Proteobacteria;Alphaproteobacteria;Caulobacterales;Hyphomonadaceae;Robiginitomaculum	0.000616488	0.000209353
Bacteria;Bacteroidetes;Flavobacteria;Flavobacteriales;Flavobacteriaceae;Tamlana	0.000112089	0		Bacteria;Proteobacteria;Candidatus_Thiobios	0.000616488	0.000209353
Bacteria;Bacteroidetes;ML602M-17	0.000112089	4.18706e-05		Bacteria;Proteobacteria;Betaproteobacteria;Burkholderiales;Oxalobacteraceae;Janthinobacterium	0.000560443	0.000209353
Bacteria;Bacteroidetes;Sphingobacteriia;Sphingobacteriales;Chitinophagaceae;Hydrotalea	0.000112089	0.000251223		Bacteria;Acidobacteria;Acidobacteria;Acidobacteriales;Acidobacteriaceae;Bryocella	0.000448355	0.000209353
Bacteria;Bacteroidetes;Sphingobacteriia;Sphingobacteriales;Chitinophagaceae;Parasegetibacter	0.000112089	0.000125612		Bacteria;Proteobacteria;Alphaproteobacteria;Rickettsiales;Rickettsiaceae;Candidatus_Cryptoprodotis	0.00039231	0.000209353
Bacteria;Bacteroidetes;Sphingobacteriia;Sphingobacteriales;Sphingobacteriaceae;Nubsella	0.000112089	0.000167482		Bacteria;Proteobacteria;Betaproteobacteria;Burkholderiales;Oxalobacteraceae;Undibacterium	0.00039231	0.000209353
Bacteria;Caldiserica;Caldisericia;Caldisericales;LF045	0.000112089	0.000460576		Bacteria;Actinobacteria;Actinobacteria;Streptosporangiales;Thermomonosporaceae;Actinocorallia	0.000336266	0.000209353
Bacteria;Chlamydiae;Chlamydiae;Chlamydiales;Chlamydiaceae;Chlamydophila	0.000112089	4.18706e-05		Bacteria;Chloroflexi;Ktedonobacteria;Ktedonobacterales;FCPS473	0.000280222	0.000209353
Bacteria;Chlamydiae;Chlamydiae;Chlamydiales;WA-aaa01f12	0.000112089	0.000376835		Bacteria;Bacteroidetes;Bacteroidia;Bacteroidales;LKC2.127-25	0.000224177	0.000209353
Bacteria;Chloroflexi;Anaerolineae;Anaerolineales;Anaerolineaceae;Thermanaerothrix	0.000112089	0.000837412		Bacteria;Bacteroidetes;Bacteroidia;Bacteroidales;Rikenellaceae;dgA-11_gut_group	0.000224177	0.000209353
Bacteria;Chloroflexi;Ktedonobacteria;Ktedonobacterales;1959-1	0.000112089	8.37412e-05		Bacteria;Proteobacteria;Gammaproteobacteria;Thiotrichales;Thiotrichaceae;Achromatium	0.000224177	0.000209353
Bacteria;Chrysiogenetes;Chrysiogenetes;Chrysiogenales;Chrysiogenaceae;Desulfurispirillum	0.000112089	8.37412e-05		Bacteria;Actinobacteria;Actinobacteria;Frankiales;Sporichthyaceae;Sporichthya	0.000168133	0.000209353
Bacteria;Cyanobacteria;Cyanobacteria;SubsectionIII;FamilyI;Prochlorothrix	0.000112089	0		Bacteria;Bacteroidetes;Cytophagia;Order_III_Incertae_Sedis;A815	0.000168133	0.000209353
Bacteria;Firmicutes;Bacilli;Bacillales;Bacillaceae;Calditerricola	0.000112089	8.37412e-05		Bacteria;Firmicutes;Clostridia;Clostridiales;Family_XII_Incertae_Sedis;Guggenheimella	0.000168133	0.000209353
Bacteria;Firmicutes;Bacilli;Bacillales;Family_XII_Incertae_Sedis;Exiguobacterium	0.000112089	0.0183393		Bacteria;Proteobacteria;Alphaproteobacteria;Rhodospirillales;Rhodospirillaceae;Thalassobaculum	0.000168133	0.000209353
Bacteria;Firmicutes;Bacilli;Bacillales;Family_XII_Incertae_Sedis;Incertae_Sedis	0.000112089	0.040447		Bacteria;Actinobacteria;Actinobacteria;Frankiales;Nakamurellaceae	0.000112089	0.000209353
Bacteria;Firmicutes;Bacilli;Bacillales;Family_X_Incertae_Sedis;Thermicanus	0.000112089	8.37412e-05		Bacteria;Planctomycetes;Planctomycetacia;Planctomycetales;Planctomycetaceae;CPla-4_termite_group	0.000112089	0.000209353
Bacteria;Firmicutes;Bacilli;Bacillales;Planococcaceae;Kurthia	0.000112089	0.00217727		Bacteria;Proteobacteria;Betaproteobacteria;Methylophilales;Methylophilaceae;LD28_freshwater_group	0.000112089	0.000209353
Bacteria;Firmicutes;Bacilli;Bacillales;Planococcaceae;Planomicrobium	0.000112089	0.0579907		Bacteria;Proteobacteria;Deltaproteobacteria;Desulfobacterales;Desulfobacteraceae;Desulfobotulus	0.000112089	0.000209353
Bacteria;Firmicutes;Bacilli;Bacillales;Thermoactinomycetaceae;Desmospora	0.000112089	0		Bacteria;Proteobacteria;Gammaproteobacteria;Pasteurellales;Pasteurellaceae	0.000112089	0.000209353
Bacteria;Firmicutes;Bacilli;Lactobacillales;Carnobacteriaceae;Carnobacterium	0.000112089	0.000544317		Archaea;Euryarchaeota;Methanobacteria;Methanobacteriales;Methanobacteriaceae	5.60443e-05	0.000209353
Bacteria;Firmicutes;Bacilli;Lactobacillales;Enterococcaceae;Enterococcus	0.000112089	0.00104676		Bacteria;Deinococcus-Thermus;Deinococci;Thermales;Thermaceae;Thermus	5.60443e-05	0.000209353
Bacteria;Firmicutes;Bacilli;Lactobacillales;Enterococcaceae;Pilibacter	0.000112089	0.000167482		Bacteria;Firmicutes;Clostridia;Clostridiales;Peptostreptococcaceae;Tepidibacter	5.60443e-05	0.000209353
Bacteria;Firmicutes;Bacilli;Lactobacillales;Leuconostocaceae;Oenococcus	0.000112089	0.000460576		Bacteria;Proteobacteria;Alphaproteobacteria;Rickettsiales;RB446	5.60443e-05	0.000209353
Bacteria;Firmicutes;Bacilli;Lactobacillales;Rs-D42	0.000112089	0.00221914		Archaea;Euryarchaeota;Thermoplasmata;Thermoplasmatales;20c-4	0	0.000209353
Bacteria;Firmicutes;Clostridia;Clostridiales;Clostridiaceae;Caloranaerobacter	0.000112089	0		Bacteria;Actinobacteria;Actinobacteria;Pseudonocardiales;Pseudonocardiaceae;Saccharothrix	0	0.000209353
Bacteria;Firmicutes;Clostridia;Clostridiales;Eubacteriaceae;Eubacterium	0.000112089	0.000125612		Bacteria;Actinobacteria;Coriobacteriia;Coriobacteriales;Coriobacteriaceae;Cryptobacterium	0	0.000209353
Bacteria;Firmicutes;Clostridia;Clostridiales;Family_XII_Incertae_Sedis;Acidaminobacter	0.000112089	0.00104676		Bacteria;Actinobacteria;Thermoleophilia;Solirubrobacterales;YNPFFP1	0	0.000209353
Bacteria;Firmicutes;Clostridia;Clostridiales;Family_XI_Incertae_Sedis;Incertae_Sedis	0.000112089	0.00728548		Bacteria;Bacteroidetes;Cytophagia;Order_IV_Incertae_Sedis;Family_Incertae_Sedis;Thermonema	0	0.000209353
Bacteria;Firmicutes;Clostridia;Clostridiales;Family_XI_Incertae_Sedis;Soehngenia	0.000112089	0.000334965		Bacteria;Fibrobacteres;Fibrobacteria;Fibrobacterales	0	0.000209353
Bacteria;Firmicutes;Clostridia;Clostridiales;Family_XVII_Incertae_Sedis;Thermaerobacter	0.000112089	4.18706e-05		Bacteria;Firmicutes;Bacilli;Bacillales;Alicyclobacillaceae;Incertae_Sedis	0	0.000209353
Bacteria;Firmicutes;Clostridia;Clostridiales;Lachnospiraceae;Anaerosporobacter	0.000112089	0.0278021		Bacteria;Firmicutes;Bacilli;Bacillales;Bacillaceae;Paraliobacillus	0	0.000209353
Bacteria;Firmicutes;Clostridia;Clostridiales;Lachnospiraceae;Catonella	0.000112089	0		Bacteria;Firmicutes;Bacilli;Lactobacillales	0	0.000209353
Bacteria;Firmicutes;Clostridia;Clostridiales;Peptococcaceae;Sporotomaculum	0.000112089	0		Bacteria;Firmicutes;Bacilli;Lactobacillales;Carnobacteriaceae	0	0.000209353
Bacteria;Firmicutes;Clostridia;Clostridiales;Syntrophomonadaceae;Thermosyntropha	0.000112089	0.000125612		Bacteria;Firmicutes;Bacilli;Lactobacillales;Carnobacteriaceae;Atopostipes	0	0.000209353
Bacteria;Firmicutes;Clostridia;Clostridiales;Veillonellaceae;Anaerovibrio	0.000112089	0.00108863		Bacteria;Firmicutes;Clostridia;Clostridiales;Clostridiaceae;Anoxynatronum	0	0.000209353
Bacteria;Firmicutes;Clostridia;Clostridiales;Veillonellaceae;Centipeda	0.000112089	8.37412e-05		Bacteria;Firmicutes;Clostridia;Clostridiales;Clostridiaceae;Fervidicella	0	0.000209353
Bacteria;Firmicutes;Clostridia;Clostridiales;Veillonellaceae;Zymophilus	0.000112089	0.000125612		Bacteria;Proteobacteria;Alphaproteobacteria;Caulobacterales;Caulobacteraceae;Asticcacaulis	0	0.000209353
Bacteria;Firmicutes;Clostridia;Halanaerobiales;Halobacteroidaceae;Selenihalanaerobacter	0.000112089	0.000251223		Bacteria;Proteobacteria;Alphaproteobacteria;Sphingomonadales;MN_122.2a	0	0.000209353
Bacteria;Firmicutes;Clostridia;Thermoanaerobacterales;SRB2	0.000112089	0.00230288		Bacteria;Proteobacteria;Betaproteobacteria;Burkholderiales;Comamonadaceae;Paucibacter	0	0.000209353
Bacteria;Firmicutes;Erysipelotrichi;Erysipelotrichales;Erysipelotrichaceae;Solobacterium	0.000112089	0.000544317		Bacteria;Proteobacteria;Deltaproteobacteria;Myxococcales;Cystobacterineae;Myxococcaceae	0	0.000209353
Bacteria;Firmicutes;Erysipelotrichi;Erysipelotrichales;Erysipelotrichaceae;Turicibacter	0.000112089	0.0108026		Bacteria;Proteobacteria;Gammaproteobacteria;Alteromonadales;Pseudoalteromonadaceae;Algicola	0	0.000209353
Bacteria;Fusobacteria;Fusobacteria;Fusobacteriales;Leptotrichiaceae	0.000112089	0		Bacteria;Proteobacteria;Gammaproteobacteria;Thiotrichales;Thiotrichaceae;Candidatus_Parabeggiatoa	0	0.000209353
Bacteria;Lentisphaerae;Lentisphaeria;BS5	0.000112089	0.000376835		Bacteria;Synergistetes;Synergistia;Synergistales;Synergistaceae;Anaerobaculum	0	0.000209353
Bacteria;Planctomycetes;Phycisphaerae;mle1-8	0.000112089	0.103965		Bacteria;Thermotogae;Thermotogae;Thermotogales;Thermotogaceae;Thermosipho	0	0.000209353
Bacteria;Planctomycetes;Phycisphaerae;S15A-MN16	0.000112089	0.00485699		Bacteria;Proteobacteria;Alphaproteobacteria;Rhodospirillales;CCU22	0.00756598	0.000167482
Bacteria;Planctomycetes;Planctomycetacia;Planctomycetales;Planctomycetaceae;CPla-4_termite_group	0.000112089	0.000209353		Bacteria;Proteobacteria;Alphaproteobacteria;iodide-oxidizers	0.00750994	0.000167482
Bacteria;Proteobacteria;Alphaproteobacteria;Rhizobiales;Aurantimonadaceae;Aurantimonas	0.000112089	8.37412e-05		Bacteria;Verrucomicrobia;Opitutae;MB11C04_marine_group	0.00577257	0.000167482
Bacteria;Proteobacteria;Alphaproteobacteria;Rhizobiales;Bradyrhizobiaceae;Agromonas	0.000112089	0		Bacteria;Proteobacteria;Alphaproteobacteria;Rhizobiales;AKYG1088	0.0044275	0.000167482
Bacteria;Proteobacteria;Alphaproteobacteria;Rhizobiales;Brucellaceae	0.000112089	0		Bacteria;Proteobacteria;Alphaproteobacteria;Rhodospirillales;Rhodospirillaceae;Tistrella	0.00257804	0.000167482
Bacteria;Proteobacteria;Alphaproteobacteria;Rhizobiales;Brucellaceae;Brucella	0.000112089	0		Bacteria;Proteobacteria;Alphaproteobacteria;Rickettsiales;Rickettsiaceae;Orientia	0.00218573	0.000167482
Bacteria;Proteobacteria;Alphaproteobacteria;Rhizobiales;Brucellaceae;Mycoplana	0.000112089	0		Bacteria;Proteobacteria;Alphaproteobacteria;Kordiimonadales;Kordiimonadaceae;Kordiimonas	0.00179342	0.000167482
Bacteria;Proteobacteria;Alphaproteobacteria;Rhizobiales;Hyphomicrobiaceae;Dichotomicrobium	0.000112089	0		Bacteria;Proteobacteria;Alphaproteobacteria;Rhizobiales;Xanthobacteraceae;Azorhizobium	0.00173737	0.000167482
Bacteria;Proteobacteria;Alphaproteobacteria;Rhizobiales;Phyllobacteriaceae;Aliihoeflea	0.000112089	0		Bacteria;Proteobacteria;Epsilonproteobacteria;Campylobacterales;Helicobacteraceae;Rs-M59_termite_group	0.00128902	0.000167482
Bacteria;Proteobacteria;Alphaproteobacteria;Rhodobacterales;Rhodobacteraceae;Nautella	0.000112089	0		Bacteria;Actinobacteria;Coriobacteriia;Coriobacteriales;Coriobacteriaceae;Denitrobacterium	0.00117693	0.000167482
Bacteria;Proteobacteria;Alphaproteobacteria;Rhodobacterales;Rhodobacteraceae;Pelagicola	0.000112089	0		Bacteria;Bacteroidetes;Flavobacteria;Flavobacteriales;Flavobacteriaceae;Maribacter	0.00117693	0.000167482
Bacteria;Proteobacteria;Alphaproteobacteria;Rhodospirillales;Acetobacteraceae;Kozakia	0.000112089	0		Bacteria;Proteobacteria;Alphaproteobacteria;Rhodospirillales;Rhodospirillaceae;AEGEAN-169_marine_group	0.00117693	0.000167482
Bacteria;Proteobacteria;Alphaproteobacteria;Rhodospirillales;Acetobacteraceae;Rubritepida	0.000112089	0		Bacteria;Acidobacteria;Holophagae;Acanthopleuribacterales;Acanthopleuribacteraceae;Acanthopleuribacter	0.0010088	0.000167482
Bacteria;Proteobacteria;Alphaproteobacteria;Rhodospirillales;Acetobacteraceae;Saccharibacter	0.000112089	4.18706e-05		Bacteria;Actinobacteria;Actinobacteria;Micrococcales;Microbacteriaceae	0.0010088	0.000167482
Bacteria;Proteobacteria;Alphaproteobacteria;Rhodospirillales;Acetobacteraceae;Tanticharoenia	0.000112089	0		Bacteria;Proteobacteria;Alphaproteobacteria;Rhizobiales;Phyllobacteriaceae;Aquamicrobium	0.0010088	0.000167482
Bacteria;Proteobacteria;Alphaproteobacteria;Rhodospirillales;Rhodospirillaceae;Insolitispirillum	0.000112089	0		Bacteria;Proteobacteria;Betaproteobacteria;Burkholderiales;Oxalobacteraceae	0.0010088	0.000167482
Bacteria;Proteobacteria;Alphaproteobacteria;Rhodospirillales;Rhodospirillaceae;Oceanibaculum	0.000112089	4.18706e-05		Bacteria;Verrucomicrobia;Opitutae;Puniceicoccales;Puniceicoccaceae;Cerasicoccus	0.0010088	0.000167482
Bacteria;Proteobacteria;Alphaproteobacteria;Rhodospirillales;Rhodospirillaceae;Rhodocista	0.000112089	4.18706e-05		Bacteria;Verrucomicrobia;Opitutae;101-154	0.000840665	0.000167482
Bacteria;Proteobacteria;Alphaproteobacteria;Sphingomonadales	0.000112089	0		Bacteria;Proteobacteria;Alphaproteobacteria;Rhodospirillales;Rhodospirillaceae;Pelagibius	0.000784621	0.000167482
Bacteria;Proteobacteria;Betaproteobacteria;070125-BRIC7-5	0.000112089	8.37412e-05		Bacteria;Proteobacteria;Gammaproteobacteria;Sva0071	0.000728576	0.000167482
Bacteria;Proteobacteria;Betaproteobacteria;B1-7BS	0.000112089	0.000167482		Bacteria;Proteobacteria;Alphaproteobacteria;Rhodospirillales;Acetobacteraceae;Rhodovarius	0.000672532	0.000167482
Bacteria;Proteobacteria;Betaproteobacteria;Burkholderiales;Comamonadaceae;Brachymonas	0.000112089	0.000293094		Bacteria;Proteobacteria;Betaproteobacteria;Burkholderiales;Burkholderiaceae;Ralstonia	0.000560443	0.000167482
Bacteria;Proteobacteria;Betaproteobacteria;Burkholderiales;Comamonadaceae;Hylemonella_	0.000112089	0		Bacteria;Verrucomicrobia;Spartobacteria;Chthoniobacterales;zEL20	0.000560443	0.000167482
Bacteria;Proteobacteria;Betaproteobacteria;Methylophilales;Methylophilaceae	0.000112089	0.00154921		Bacteria;Proteobacteria;Gammaproteobacteria;Alteromonadales;Alteromonadaceae;SAR92_clade	0.000504399	0.000167482
Bacteria;Proteobacteria;Betaproteobacteria;Methylophilales;Methylophilaceae;LD28_freshwater_group	0.000112089	0.000209353		Bacteria;Firmicutes;Clostridia;Clostridiales;Family_Incertae_Sedis;Dethiosulfatibacter	0.000448355	0.000167482
Bacteria;Proteobacteria;Betaproteobacteria;Neisseriales;Neisseriaceae;Iodobacter	0.000112089	0.000125612		Bacteria;Firmicutes;Clostridia;Clostridiales;Lachnospiraceae;Syntrophococcus	0.000448355	0.000167482
Bacteria;Proteobacteria;Betaproteobacteria;Nitrosomonadales;Nitrosomonadaceae;Nitrosospira	0.000112089	0.000167482		Bacteria;Proteobacteria;Alphaproteobacteria;Rhodobacterales;Rhodobacteraceae;Thalassobius	0.000336266	0.000167482
Bacteria;Proteobacteria;Betaproteobacteria;Rhodocyclales;Rhodocyclaceae;Azonexus	0.000112089	0		Bacteria;Proteobacteria;Alphaproteobacteria;Rickettsiales;Ho(lab)	0.000336266	0.000167482
Bacteria;Proteobacteria;Betaproteobacteria;Rhodocyclales;Rhodocyclaceae;Zoogloea	0.000112089	0.000167482		Bacteria;Bacteroidetes;Flavobacteria;Flavobacteriales;Flavobacteriaceae;Capnocytophaga	0.000280222	0.000167482
Bacteria;Proteobacteria;Deltaproteobacteria;Desulfobacterales;Desulfobacteraceae;Desulfobotulus	0.000112089	0.000209353		Bacteria;Proteobacteria;Alphaproteobacteria;Rhodospirillales;Rhodospirillaceae;Rhodospirillum	0.000280222	0.000167482
Bacteria;Proteobacteria;Deltaproteobacteria;Desulfovibrionales;Desulfohalobiaceae;Desulfonauticus	0.000112089	8.37412e-05		Bacteria;Proteobacteria;Alphaproteobacteria;Sphingomonadales;Ellin6055	0.000280222	0.000167482
Bacteria;Proteobacteria;Deltaproteobacteria;Desulfovibrionales;Desulfomicrobiaceae;Desulfomicrobium	0.000112089	0.0007118		Bacteria;Proteobacteria;Betaproteobacteria;UCT_N117	0.000280222	0.000167482
Bacteria;Proteobacteria;Deltaproteobacteria;Desulfovibrionales;Desulfovibrionaceae;Desulfocurvus	0.000112089	4.18706e-05		Bacteria;Proteobacteria;Alphaproteobacteria;Rhodobacterales;Rhodobacteraceae;Albimonas	0.000224177	0.000167482
Bacteria;Proteobacteria;Deltaproteobacteria;Desulfurellales;Desulfurellaceae;Desulfurella	0.000112089	0.000544317		Bacteria;Proteobacteria;Alphaproteobacteria;Rickettsiales;Candidatus_Cyrtobacter	0.000224177	0.000167482
Bacteria;Proteobacteria;Deltaproteobacteria;Desulfuromonadales;M20-Pitesti	0.000112089	0.000167482		Bacteria;Proteobacteria;Gammaproteobacteria;Enterobacteriales;Enterobacteriaceae;Klebsiella	0.000224177	0.000167482
Bacteria;Proteobacteria;Deltaproteobacteria;Myxococcales;Myxococcaceae;Corallococcus	0.000112089	4.18706e-05		Bacteria;Bacteroidetes;Cytophagia;Cytophagales;Flammeovirgaceae;Flammeovirga	0.000168133	0.000167482
Bacteria;Proteobacteria;Deltaproteobacteria;Syntrophobacterales;Syntrophobacteraceae;Desulfovirga	0.000112089	0.00108863		Bacteria;Firmicutes;Clostridia;Clostridiales;Lachnospiraceae;Shuttleworthia	0.000168133	0.000167482
Bacteria;Proteobacteria;Epsilonproteobacteria;Nautiliales;Nautiliaceae	0.000112089	0.000376835		Bacteria;Firmicutes;Clostridia;Clostridiales;Peptostreptococcaceae;Proteocatella	0.000168133	0.000167482
Bacteria;Proteobacteria;Gammaproteobacteria;1013-28-CG33	0.000112089	0		Bacteria;Proteobacteria;Alphaproteobacteria;Rhodobacterales;Rhodobacteraceae;Leisingera	0.000168133	0.000167482
Bacteria;Proteobacteria;Gammaproteobacteria;34P16	0.000112089	0		Bacteria;Proteobacteria;Betaproteobacteria;Methylophilales;Methylophilaceae;Methylophilus	0.000168133	0.000167482
Bacteria;Proteobacteria;Gammaproteobacteria;Alteromonadales;Alteromonadaceae;Melitea	0.000112089	0		Bacteria;Actinobacteria;Actinobacteria;Micrococcales;Microbacteriaceae;Frondihabitans	0.000112089	0.000167482
Bacteria;Proteobacteria;Gammaproteobacteria;Alteromonadales;Colwelliaceae	0.000112089	0		Bacteria;Actinobacteria;Actinobacteria;Streptosporangiales;uncultured	0.000112089	0.000167482
Bacteria;Proteobacteria;Gammaproteobacteria;Alteromonadales;Pseudoalteromonadaceae;Pseudoalteromonas	0.000112089	0.000167482		Bacteria;Aquificae;Aquificae;Aquificales;Desulfurobacteriaceae;Desulfurobacterium	0.000112089	0.000167482
Bacteria;Proteobacteria;Gammaproteobacteria;Chromatiales;Ectothiorhodospiraceae;Ectothiorhodospira	0.000112089	0		Bacteria;Bacteroidetes;Cytophagia;Cytophagales;Cytophagaceae;Spirosoma	0.000112089	0.000167482
Bacteria;Proteobacteria;Gammaproteobacteria;Chromatiales;Halothiobacillaceae;Halothiobacillus	0.000112089	0		Bacteria;Bacteroidetes;Flavobacteria;Flavobacteriales;Flavobacteriaceae;Stenothermobacter	0.000112089	0.000167482
Bacteria;Proteobacteria;Gammaproteobacteria;Chromatiales;Halothiobacillaceae;Thiofaba	0.000112089	0.000251223		Bacteria;Bacteroidetes;Sphingobacteriia;Sphingobacteriales;Sphingobacteriaceae;Nubsella	0.000112089	0.000167482
Bacteria;Proteobacteria;Gammaproteobacteria;Enterobacteriales;Enterobacteriaceae;Candidatus_Moranella	0.000112089	0		Bacteria;Firmicutes;Bacilli;Lactobacillales;Enterococcaceae;Pilibacter	0.000112089	0.000167482
Bacteria;Proteobacteria;Gammaproteobacteria;Enterobacteriales;Enterobacteriaceae;Ewingella	0.000112089	0		Bacteria;Proteobacteria;Betaproteobacteria;B1-7BS	0.000112089	0.000167482
Bacteria;Proteobacteria;Gammaproteobacteria;Enterobacteriales;Enterobacteriaceae;Hafnia-Obesumbacterium	0.000112089	4.18706e-05		Bacteria;Proteobacteria;Betaproteobacteria;Nitrosomonadales;Nitrosomonadaceae;Nitrosospira	0.000112089	0.000167482
Bacteria;Proteobacteria;Gammaproteobacteria;Enterobacteriales;Enterobacteriaceae;Proteus	0.000112089	0		Bacteria;Proteobacteria;Betaproteobacteria;Rhodocyclales;Rhodocyclaceae;Zoogloea	0.000112089	0.000167482
Bacteria;Proteobacteria;Gammaproteobacteria;Enterobacteriales;Enterobacteriaceae;Sodalis	0.000112089	0		Bacteria;Proteobacteria;Deltaproteobacteria;Desulfuromonadales;M20-Pitesti	0.000112089	0.000167482
Bacteria;Proteobacteria;Gammaproteobacteria;MD2904-B13	0.000112089	0		Bacteria;Proteobacteria;Gammaproteobacteria;Alteromonadales;Pseudoalteromonadaceae;Pseudoalteromonas	0.000112089	0.000167482
Bacteria;Proteobacteria;Gammaproteobacteria;Methylococcales;IheB2-23	0.000112089	0		Bacteria;Proteobacteria;Gammaproteobacteria;Oceanospirillales;Oceanospirillaceae;Oleispira	0.000112089	0.000167482
Bacteria;Proteobacteria;Gammaproteobacteria;Methylococcales;Methylococcaceae;Methylohalobius	0.000112089	0		Bacteria;Actinobacteria;Actinobacteria;Frankiales;Nakamurellaceae;Nakamurella	5.60443e-05	0.000167482
Bacteria;Proteobacteria;Gammaproteobacteria;Methylococcales;Methylococcaceae;Methylosoma	0.000112089	0.00075367		Bacteria;Bacteroidetes;Cytophagia;Cytophagales;TAA-5-07	5.60443e-05	0.000167482
Bacteria;Proteobacteria;Gammaproteobacteria;Oceanospirillales	0.000112089	0		Bacteria;Firmicutes;Bacilli;Bacillales;Paenibacillaceae;Fontibacillus	5.60443e-05	0.000167482
Bacteria;Proteobacteria;Gammaproteobacteria;Oceanospirillales;E12-CR02-full	0.000112089	0		Bacteria;Firmicutes;Bacilli;Lactobacillales;Aerococcaceae	5.60443e-05	0.000167482
Bacteria;Proteobacteria;Gammaproteobacteria;Oceanospirillales;Halomonadaceae;Kushneria	0.000112089	0		Bacteria;Firmicutes;Bacilli;Lactobacillales;Aerococcaceae;Eremococcus	5.60443e-05	0.000167482
Bacteria;Proteobacteria;Gammaproteobacteria;Oceanospirillales;Litoricolaceae;Litoricola	0.000112089	8.37412e-05		Bacteria;Firmicutes;Clostridia;Clostridiales;Clostridiaceae;Thermobrachium	5.60443e-05	0.000167482
Bacteria;Proteobacteria;Gammaproteobacteria;Oceanospirillales;Oceanospirillaceae;Neptunomonas	0.000112089	0		Bacteria;Thermotogae;Thermotogae;Thermotogales;Thermotogaceae	5.60443e-05	0.000167482
Bacteria;Proteobacteria;Gammaproteobacteria;Oceanospirillales;Oceanospirillaceae;Oceanospirillum	0.000112089	0		Archaea;Crenarchaeota;Thermoprotei;Thermoproteales;Thermofilaceae;Thermofilum	0	0.000167482
Bacteria;Proteobacteria;Gammaproteobacteria;Oceanospirillales;Oceanospirillaceae;Oleispira	0.000112089	0.000167482		Archaea;Euryarchaeota;Halobacteria;Halobacteriales;Halobacteriaceae;Halogeometricum	0	0.000167482
Bacteria;Proteobacteria;Gammaproteobacteria;Order_Incertae_Sedis;Family_Incertae_Sedis;Methylonatrum	0.000112089	0		Archaea;Euryarchaeota;Halobacteria;Halobacteriales;Halobacteriaceae;Haloterrigena	0	0.000167482
Bacteria;Proteobacteria;Gammaproteobacteria;Order_Incertae_Sedis;Family_Incertae_Sedis;Thiohalorhabdus	0.000112089	0.000125612		Archaea;Euryarchaeota;Halobacteria;Halobacteriales;Halobacteriaceae;Natronoarchaeum	0	0.000167482
Bacteria;Proteobacteria;Gammaproteobacteria;OXIC-003	0.000112089	4.18706e-05		Archaea;Euryarchaeota;Methanomicrobia;ANME-1;ANME-1b	0	0.000167482
Bacteria;Proteobacteria;Gammaproteobacteria;Pasteurellales;Pasteurellaceae	0.000112089	0.000209353		Archaea;Euryarchaeota;Methanomicrobia;Methanocellales;MidArch4	0	0.000167482
Bacteria;Proteobacteria;Gammaproteobacteria;Pasteurellales;Pasteurellaceae;Volucribacter	0.000112089	0		Archaea;Euryarchaeota;Methanomicrobia;Methanosarcinales;ANME-2c	0	0.000167482
Bacteria;Proteobacteria;Gammaproteobacteria;Salinisphaerales;Salinisphaeraceae;Salinisphaera	0.000112089	0.000460576		Archaea;Euryarchaeota;Methanomicrobia;Methanosarcinales;Methanosarcinaceae;ANME-3	0	0.000167482
Bacteria;Proteobacteria;Gammaproteobacteria;Salinisphaerales;Salinisphaeraceae;ZD0417_marine_group	0.000112089	0.000125612		Bacteria;Acidobacteria;Acidobacteria;FFCH5909	0	0.000167482
Bacteria;Proteobacteria;Gammaproteobacteria;SS1-B-09-64	0.000112089	0		Bacteria;Acidobacteria;Acidobacteria;GBS-L1-B05	0	0.000167482
Bacteria;Proteobacteria;Gammaproteobacteria;Thiotrichales;EV818SWSAP88	0.000112089	0.000418706		Bacteria;Actinobacteria;Actinobacteria;Actinopolysporales;Actinopolysporaceae;Actinopolyspora	0	0.000167482
Bacteria;Proteobacteria;Gammaproteobacteria;Thiotrichales;Gven-D09	0.000112089	0		Bacteria;Actinobacteria;Actinobacteria;Micrococcales;Microbacteriaceae;Clavibacter	0	0.000167482
Bacteria;Proteobacteria;Gammaproteobacteria;Thiotrichales;Thiotrichaceae;Candidatus_Marithrix	0.000112089	0		Bacteria;Actinobacteria;Actinobacteria;Propionibacteriales;Propionibacteriaceae;Micropruina	0	0.000167482
Bacteria;Proteobacteria;Gammaproteobacteria;Thiotrichales;Thiotrichaceae;Thioploca	0.000112089	0.000125612		Bacteria;Actinobacteria;Coriobacteriia;Coriobacteriales;Coriobacteriaceae;Olsenella	0	0.000167482
Bacteria;Proteobacteria;Gammaproteobacteria;Vibrionales;Vibrionaceae	0.000112089	0		Bacteria;Bacteroidetes;Cytophagia;Cytophagales;Cytophagaceae;Dyadobacter	0	0.000167482
Bacteria;Proteobacteria;Gammaproteobacteria;Vibrionales;Vibrionaceae;Photobacterium	0.000112089	0.000125612		Bacteria;Bacteroidetes;Cytophagia;Cytophagales;Cytophagaceae;Siphonobacter	0	0.000167482
Bacteria;Proteobacteria;Gammaproteobacteria;Xanthomonadales;Xanthomonadaceae;Ignatzschineria	0.000112089	0		Bacteria;Bacteroidetes;Cytophagia;Order_III_Incertae_Sedis;B2706-C7	0	0.000167482
Bacteria;Proteobacteria;Gammaproteobacteria;Xanthomonadales;Xanthomonadaceae;Pseudofulvimonas	0.000112089	0		Bacteria;Bacteroidetes;Cytophagia;Order_III_Incertae_Sedis;uncultured	0	0.000167482
Bacteria;Proteobacteria;Gammaproteobacteria;Xanthomonadales;Xanthomonadaceae;Pseudoxanthomonas	0.000112089	0		Bacteria;Bacteroidetes;Flavobacteria;Flavobacteriales;Flavobacteriaceae;Zeaxanthinibacter	0	0.000167482
Bacteria;Proteobacteria;Gammaproteobacteria;Xanthomonadales;Xanthomonadaceae;Wohlfahrtiimonas	0.000112089	0		Bacteria;Chloroflexi;Gitt-GS-136	0	0.000167482
Bacteria;Proteobacteria;Gammaproteobacteria;Xanthomonadales;Xanthomonadaceae;Xylella	0.000112089	0		Bacteria;Chloroflexi;Ktedonobacteria;Thermogemmatisporales;Thermogemmatisporaceae;Thermogemmatispora	0	0.000167482
Bacteria;Spirochaetes;Spirochaetes;Kazan-3B-09	0.000112089	0.108612		Bacteria;Cyanobacteria;Cyanobacteria;SubsectionI;FamilyI;Prochloron	0	0.000167482
Bacteria;Spirochaetes;Spirochaetes;Spirochaetales;Leptospiraceae;Turneriella	0.000112089	0.000669929		Bacteria;Elusimicrobia;Elusimicrobia	0	0.000167482
Bacteria;Spirochaetes;Spirochaetes;Spirochaetales;Spirochaetaceae;M2PT2-76_termite_group	0.000112089	0.0325753		Bacteria;Firmicutes;Bacilli;Bacillales;Bacillaceae;Sediminibacillus	0	0.000167482
Bacteria;Spirochaetes;Spirochaetes;Spirochaetales;Spirochaetaceae;Termite_Treponema_cluster	0.000112089	0.0021354		Bacteria;Firmicutes;Bacilli;Bacillales;Listeriaceae;Brochothrix	0	0.000167482
Bacteria;Tenericutes;Mollicutes	0.000112089	0		Bacteria;Firmicutes;Bacilli;Bacillales;Paenibacillaceae;Saccharibacillus	0	0.000167482
Bacteria;Tenericutes;Mollicutes;Mycoplasmatales;Mycoplasmataceae;Mycoplasma	0.000112089	0.00117238		Bacteria;Firmicutes;Clostridia;Clostridiales;Family_XI_Incertae_Sedis;Parvimonas	0	0.000167482
Bacteria;Thermotogae;Thermotogae;Thermotogales;Thermotogaceae;Kosmotoga	0.000112089	0.00104676		Bacteria;Firmicutes;Clostridia;Clostridiales;Veillonellaceae;Anaeromusa	0	0.000167482
Bacteria;Verrucomicrobia;Spartobacteria;Chthoniobacterales	0.000112089	0		Bacteria;Planctomycetes;Planctomycetacia;Brocadiales;Brocadiaceae	0	0.000167482
Archaea;Euryarchaeota;Methanobacteria;Methanobacteriales;Methanobacteriaceae	5.60443e-05	0.000209353		Bacteria;Proteobacteria;Alphaproteobacteria;Rhodobacterales;Rhodobacteraceae;Loktanella	0	0.000167482
Archaea;Euryarchaeota;Methanomicrobia;ST-12K10A	5.60443e-05	0.000251223		Bacteria;Proteobacteria;Betaproteobacteria;Burkholderiales;Alcaligenaceae;Parasutterella	0	0.000167482
Bacteria;Actinobacteria;Actinobacteria;Actinomycetales;Actinomycetaceae	5.60443e-05	0.00184231		Bacteria;Proteobacteria;Deltaproteobacteria;Apal-E12	0	0.000167482
Bacteria;Actinobacteria;Actinobacteria;Actinomycetales;Actinomycetaceae;Trueperella	5.60443e-05	8.37412e-05		Bacteria;Tenericutes;Mollicutes;Anaeroplasmatales;Anaeroplasmataceae;Anaeroplasma	0	0.000167482
Bacteria;Actinobacteria;Actinobacteria;Frankiales;Geodermatophilaceae;Geodermatophilus	5.60443e-05	0.000125612		Bacteria;Thermodesulfobacteria;Thermodesulfobacteria;Thermodesulfobacteriales;Thermodesulfobacteriaceae;Caldimicrobium	0	0.000167482
Bacteria;Actinobacteria;Actinobacteria;Frankiales;Nakamurellaceae;Nakamurella	5.60443e-05	0.000167482		Bacteria;Thermodesulfobacteria;Thermodesulfobacteria;Thermodesulfobacteriales;Thermodesulfobacteriaceae;Thermodesulfatator	0	0.000167482
Bacteria;Actinobacteria;Actinobacteria;Frankiales;Nakamurellaceae;Saxeibacter	5.60443e-05	4.18706e-05		Bacteria;Verrucomicrobia;Verrucomicrobiae;Verrucomicrobiales;Verrucomicrobiaceae;Roseibacillus	0	0.000167482
Bacteria;Actinobacteria;Actinobacteria;Kineosporiales;Kineosporiaceae	5.60443e-05	0.000251223		Bacteria;Proteobacteria;Alphaproteobacteria;Rhodospirillales;Acetobacteraceae;Acidisphaera	0.0179342	0.000125612
Bacteria;Actinobacteria;Actinobacteria;Micrococcales;Cellulomonadaceae	5.60443e-05	0		Bacteria;Proteobacteria;Alphaproteobacteria;Rhodospirillales;Family_Incertae_Sedis;Oleomonas	0.00739785	0.000125612
Bacteria;Actinobacteria;Actinobacteria;Micrococcales;Dermabacteraceae;Dermabacter	5.60443e-05	0		Bacteria;Proteobacteria;Alphaproteobacteria;Rhizobiales;B142	0.0029143	0.000125612
Bacteria;Actinobacteria;Actinobacteria;Micrococcales;Dermacoccaceae;Luteipulveratus	5.60443e-05	4.18706e-05		Bacteria;Proteobacteria;Alphaproteobacteria;SB1-18	0.0029143	0.000125612
Bacteria;Actinobacteria;Actinobacteria;Micrococcales;Intrasporangiaceae;Arsenicicoccus	5.60443e-05	0		Bacteria;Proteobacteria;Alphaproteobacteria;Rickettsiales;Anaplasmataceae;Anaplasma	0.00140111	0.000125612
Bacteria;Actinobacteria;Actinobacteria;Micrococcales;Intrasporangiaceae;Fodinibacter	5.60443e-05	0.000125612		Bacteria;Proteobacteria;Alphaproteobacteria;Sphingomonadales;Sphingomonadaceae;Sandarakinorhabdus	0.00123298	0.000125612
Bacteria;Actinobacteria;Actinobacteria;Micrococcales;Intrasporangiaceae;Terrabacter	5.60443e-05	0		Bacteria;Proteobacteria;Gammaproteobacteria;Xanthomonadales;Xanthomonadaceae;Arenimonas	0.000784621	0.000125612
Bacteria;Actinobacteria;Actinobacteria;Micrococcales;Microbacteriaceae;Agrococcus	5.60443e-05	4.18706e-05		Bacteria;Actinobacteria;Acidimicrobiia;Acidimicrobiales;Acidimicrobiaceae;Ferrithrix	0.000672532	0.000125612
Bacteria;Actinobacteria;Actinobacteria;Micrococcales;Microbacteriaceae;Amnibacterium	5.60443e-05	0		Bacteria;Proteobacteria;Alphaproteobacteria;Rhodobacterales;Rhodobacteraceae;Ruegeria	0.000672532	0.000125612
Bacteria;Actinobacteria;Actinobacteria;Micrococcales;Microbacteriaceae;Herbiconiux	5.60443e-05	0		Bacteria;Proteobacteria;Alphaproteobacteria;Rickettsiales;Anaplasmataceae;Wolbachia	0.000616488	0.000125612
Bacteria;Actinobacteria;Actinobacteria;Micrococcales;Microbacteriaceae;Rathayibacter	5.60443e-05	8.37412e-05		Bacteria;Proteobacteria;Betaproteobacteria;Rhodocyclales;Rhodocyclaceae;12up	0.000616488	0.000125612
Bacteria;Actinobacteria;Actinobacteria;Micrococcales;Microbacteriaceae;Salinibacterium	5.60443e-05	0.000251223		Bacteria;Proteobacteria;Alphaproteobacteria;Rhizobiales;Rhodobiaceae;Tepidamorphus	0.000504399	0.000125612
Bacteria;Actinobacteria;Actinobacteria;Micrococcales;Microbacteriaceae;SV1-8	5.60443e-05	0		Bacteria;Proteobacteria;Alphaproteobacteria;Rhodobacterales;Rhodobacteraceae;Roseobacter_clade_AS-21_lineage	0.000448355	0.000125612
Bacteria;Actinobacteria;Actinobacteria;Micrococcales;Microbacteriaceae;XZXXH163	5.60443e-05	0		Bacteria;Bacteroidetes;Flavobacteria;Flavobacteriales;Flavobacteriaceae;Croceitalea	0.00039231	0.000125612
Bacteria;Actinobacteria;Actinobacteria;Micrococcales;Microbacteriaceae;Zimmermannella	5.60443e-05	0		Bacteria;Actinobacteria;Actinobacteria;Micrococcales;Cellulomonadaceae;Oerskovia	0.000336266	0.000125612
Bacteria;Actinobacteria;Actinobacteria;Micrococcales;Promicromonosporaceae;Promicromonospora	5.60443e-05	0		Bacteria;Bacteroidetes;Cytophagia;Cytophagales;Cytophagaceae;Cytophaga	0.000336266	0.000125612
Bacteria;Actinobacteria;Actinobacteria;Micromonosporales;Micromonosporaceae;Asanoa	5.60443e-05	0		Bacteria;Proteobacteria;Alphaproteobacteria;SAR11_clade;Chesapeake-Delaware_Bay	0.000336266	0.000125612
Bacteria;Actinobacteria;Actinobacteria;Micromonosporales;Micromonosporaceae;Catelliglobosispora	5.60443e-05	8.37412e-05		Bacteria;Proteobacteria;Alphaproteobacteria;Sphingomonadales;SD04E11	0.000336266	0.000125612
Bacteria;Actinobacteria;Actinobacteria;Micromonosporales;Micromonosporaceae;Stackebrandtia	5.60443e-05	8.37412e-05		Bacteria;Proteobacteria;Alphaproteobacteria;Rickettsiales;LWSR-14	0.000280222	0.000125612
Bacteria;Actinobacteria;Actinobacteria;Micromonosporales;Micromonosporaceae;Verrucosispora	5.60443e-05	4.18706e-05		Bacteria;Proteobacteria;Gammaproteobacteria;Alteromonadales;Alteromonadaceae;BD1-7_clade	0.000280222	0.000125612
Bacteria;Actinobacteria;Actinobacteria;Propionibacteriales;Propionibacteriaceae;Ponticoccus	5.60443e-05	4.18706e-05		Bacteria;Firmicutes;Clostridia;Halanaerobiales;Halobacteroidaceae;Halobacteroides	0.000224177	0.000125612
Bacteria;Actinobacteria;Actinobacteria;Pseudonocardiales;Pseudonocardiaceae;Actinokineospora	5.60443e-05	0.000125612		Bacteria;Proteobacteria;Gammaproteobacteria;Alteromonadales;Alteromonadaceae;Aestuariibacter	0.000224177	0.000125612
Bacteria;Actinobacteria;Actinobacteria;Pseudonocardiales;Pseudonocardiaceae;Kibdelosporangium	5.60443e-05	8.37412e-05		Bacteria;Synergistetes;Synergistia;Synergistales;Synergistaceae;Aminiphilus	0.000224177	0.000125612
Bacteria;Actinobacteria;Actinobacteria;Pseudonocardiales;Pseudonocardiaceae;Kutzneria	5.60443e-05	0		Bacteria;Proteobacteria;Betaproteobacteria;Neisseriales;Neisseriaceae;Leeia	0.000168133	0.000125612
Bacteria;Actinobacteria;Actinobacteria;Pseudonocardiales;Pseudonocardiaceae;Saccharomonospora	5.60443e-05	0.000251223		Bacteria;Proteobacteria;Epsilonproteobacteria;Nautiliales;Nautiliaceae;Thioreductor	0.000168133	0.000125612
Bacteria;Actinobacteria;Actinobacteria;Streptomycetales;Streptomycetaceae;Streptacidiphilus	5.60443e-05	0.000125612		Bacteria;Proteobacteria;Gammaproteobacteria;Alteromonadales;Alteromonadaceae	0.000168133	0.000125612
Bacteria;Actinobacteria;Actinobacteria;Streptosporangiales;Nocardiopsaceae	5.60443e-05	0.00368461		Bacteria;Proteobacteria;Gammaproteobacteria;Vibrionales;Vibrionaceae;Salinivibrio	0.000168133	0.000125612
Bacteria;Actinobacteria;Actinobacteria;Streptosporangiales;Nocardiopsaceae;Haloactinospora	5.60443e-05	8.37412e-05		Bacteria;Actinobacteria;Actinobacteria;Micrococcales;Intrasporangiaceae;Knoellia	0.000112089	0.000125612
Bacteria;Actinobacteria;Actinobacteria;Streptosporangiales;Nocardiopsaceae;Streptomonospora	5.60443e-05	0		Bacteria;Actinobacteria;Actinobacteria;Micrococcales;Microbacteriaceae;Plantibacter	0.000112089	0.000125612
Bacteria;Actinobacteria;Actinobacteria;Streptosporangiales;Streptosporangiaceae;Microbispora	5.60443e-05	0.000125612		Bacteria;Bacteroidetes;Cytophagia;Cytophagales;Cytophagaceae;Sporocytophaga	0.000112089	0.000125612
Bacteria;Actinobacteria;Actinobacteria;Streptosporangiales;Streptosporangiaceae;Planobispora	5.60443e-05	8.37412e-05		Bacteria;Bacteroidetes;Sphingobacteriia;Sphingobacteriales;Chitinophagaceae;Parasegetibacter	0.000112089	0.000125612
Bacteria;Actinobacteria;Actinobacteria;Streptosporangiales;Streptosporangiaceae;Planomonospora	5.60443e-05	0		Bacteria;Firmicutes;Clostridia;Clostridiales;Eubacteriaceae;Eubacterium	0.000112089	0.000125612
Bacteria;Actinobacteria;Coriobacteriia;Coriobacteriales;Coriobacteriaceae;Adlercreutzia	5.60443e-05	0		Bacteria;Firmicutes;Clostridia;Clostridiales;Syntrophomonadaceae;Thermosyntropha	0.000112089	0.000125612
Bacteria;Actinobacteria;Coriobacteriia;Coriobacteriales;Coriobacteriaceae;Asaccharobacter	5.60443e-05	0		Bacteria;Firmicutes;Clostridia;Clostridiales;Veillonellaceae;Zymophilus	0.000112089	0.000125612
Bacteria;Actinobacteria;FFCH16263	5.60443e-05	0.000669929		Bacteria;Proteobacteria;Betaproteobacteria;Neisseriales;Neisseriaceae;Iodobacter	0.000112089	0.000125612
Bacteria;Actinobacteria;KIST-JJY010	5.60443e-05	0.00121425		Bacteria;Proteobacteria;Gammaproteobacteria;Order_Incertae_Sedis;Family_Incertae_Sedis;Thiohalorhabdus	0.000112089	0.000125612
Bacteria;Actinobacteria;Thermoleophilia;Solirubrobacterales;Elev-16S-1332	5.60443e-05	0.000251223		Bacteria;Proteobacteria;Gammaproteobacteria;Salinisphaerales;Salinisphaeraceae;ZD0417_marine_group	0.000112089	0.000125612
Bacteria;Bacteroidetes;Bacteroidia;Bacteroidales;COB_P4-1_termite_group	5.60443e-05	0		Bacteria;Proteobacteria;Gammaproteobacteria;Thiotrichales;Thiotrichaceae;Thioploca	0.000112089	0.000125612
Bacteria;Bacteroidetes;Bacteroidia;Bacteroidales;FTLpost3	5.60443e-05	4.18706e-05		Bacteria;Proteobacteria;Gammaproteobacteria;Vibrionales;Vibrionaceae;Photobacterium	0.000112089	0.000125612
Bacteria;Bacteroidetes;Bacteroidia;Bacteroidales;Porphyromonadaceae;Candidatus_Armantifilum	5.60443e-05	8.37412e-05		Bacteria;Actinobacteria;Actinobacteria;Frankiales;Geodermatophilaceae;Geodermatophilus	5.60443e-05	0.000125612
Bacteria;Bacteroidetes;Bacteroidia;Bacteroidales;vadinHA21	5.60443e-05	0		Bacteria;Actinobacteria;Actinobacteria;Micrococcales;Intrasporangiaceae;Fodinibacter	5.60443e-05	0.000125612
Bacteria;Bacteroidetes;Cytophagia;Cytophagales;Cyclobacteriaceae;Algoriphagus	5.60443e-05	0.000125612		Bacteria;Actinobacteria;Actinobacteria;Pseudonocardiales;Pseudonocardiaceae;Actinokineospora	5.60443e-05	0.000125612
Bacteria;Bacteroidetes;Cytophagia;Cytophagales;Cyclobacteriaceae;Echinicola	5.60443e-05	8.37412e-05		Bacteria;Actinobacteria;Actinobacteria;Streptomycetales;Streptomycetaceae;Streptacidiphilus	5.60443e-05	0.000125612
Bacteria;Bacteroidetes;Cytophagia;Cytophagales;Cytophagaceae;Arcicella	5.60443e-05	4.18706e-05		Bacteria;Actinobacteria;Actinobacteria;Streptosporangiales;Streptosporangiaceae;Microbispora	5.60443e-05	0.000125612
Bacteria;Bacteroidetes;Cytophagia;Cytophagales;Cytophagaceae;Larkinella	5.60443e-05	0.000125612		Bacteria;Bacteroidetes;Cytophagia;Cytophagales;Cyclobacteriaceae;Algoriphagus	5.60443e-05	0.000125612
Bacteria;Bacteroidetes;Cytophagia;Cytophagales;Flammeovirgaceae;Fabibacter	5.60443e-05	0.000125612		Bacteria;Bacteroidetes;Cytophagia;Cytophagales;Cytophagaceae;Larkinella	5.60443e-05	0.000125612
Bacteria;Bacteroidetes;Cytophagia;Cytophagales;Flammeovirgaceae;Perexilibacter	5.60443e-05	8.37412e-05		Bacteria;Bacteroidetes;Cytophagia;Cytophagales;Flammeovirgaceae;Fabibacter	5.60443e-05	0.000125612
Bacteria;Bacteroidetes;Cytophagia;Cytophagales;TAA-5-07	5.60443e-05	0.000167482		Bacteria;Bacteroidetes;Flavobacteria;Flavobacteriales;Flavobacteriaceae;Aequorivita	5.60443e-05	0.000125612
Bacteria;Bacteroidetes;DUNssu192	5.60443e-05	8.37412e-05		Bacteria;Bacteroidetes;Flavobacteria;Flavobacteriales;Flavobacteriaceae;Sufflavibacter	5.60443e-05	0.000125612
Bacteria;Bacteroidetes;Flavobacteria;Flavobacteriales;Cryomorphaceae	5.60443e-05	4.18706e-05		Bacteria;Bacteroidetes;Sphingobacteriia;Sphingobacteriales;B01R012	5.60443e-05	0.000125612
Bacteria;Bacteroidetes;Flavobacteria;Flavobacteriales;Cryomorphaceae;Crocinitomix	5.60443e-05	0.000293094		Bacteria;Cyanobacteria;SM2F09	5.60443e-05	0.000125612
Bacteria;Bacteroidetes;Flavobacteria;Flavobacteriales;Flavobacteriaceae;Aequorivita	5.60443e-05	0.000125612		Bacteria;Firmicutes;Clostridia;Clostridiales;Clostridiaceae;Geosporobacter	5.60443e-05	0.000125612
Bacteria;Bacteroidetes;Flavobacteria;Flavobacteriales;Flavobacteriaceae;Flagellimonas	5.60443e-05	0		Bacteria;Proteobacteria;Alphaproteobacteria;Rhodobacterales;Rhodobacteraceae;Wenxinia	5.60443e-05	0.000125612
Bacteria;Bacteroidetes;Flavobacteria;Flavobacteriales;Flavobacteriaceae;Hyunsoonleella	5.60443e-05	0		Bacteria;Proteobacteria;Betaproteobacteria;Burkholderiales;Comamonadaceae;Diaphorobacter	5.60443e-05	0.000125612
Bacteria;Bacteroidetes;Flavobacteria;Flavobacteriales;Flavobacteriaceae;Joostella	5.60443e-05	8.37412e-05		Bacteria;Proteobacteria;Gammaproteobacteria;Chromatiales;Chromatiaceae;Thiolamprovum	5.60443e-05	0.000125612
Bacteria;Bacteroidetes;Flavobacteria;Flavobacteriales;Flavobacteriaceae;Mesoflavibacter	5.60443e-05	0		Bacteria;Proteobacteria;Gammaproteobacteria;Pasteurellales;Pasteurellaceae;Mannheimia	5.60443e-05	0.000125612
Bacteria;Bacteroidetes;Flavobacteria;Flavobacteriales;Flavobacteriaceae;Olleya	5.60443e-05	0		Bacteria;Proteobacteria;Gammaproteobacteria;Thiotrichales;Piscirickettsiaceae;Thiomicrospira	5.60443e-05	0.000125612
Bacteria;Bacteroidetes;Flavobacteria;Flavobacteriales;Flavobacteriaceae;Pseudozobellia	5.60443e-05	8.37412e-05		Archaea;Crenarchaeota;Thermoprotei;Thermoproteales;Thermoproteaceae	0	0.000125612
Bacteria;Bacteroidetes;Flavobacteria;Flavobacteriales;Flavobacteriaceae;Sediminibacter	5.60443e-05	0		Archaea;Euryarchaeota;Thermoplasmata;Thermoplasmatales;Amsterdam-1A-44	0	0.000125612
Bacteria;Bacteroidetes;Flavobacteria;Flavobacteriales;Flavobacteriaceae;Sediminicola	5.60443e-05	4.18706e-05		Archaea;Thaumarchaeota;TOTO-A6-15	0	0.000125612
Bacteria;Bacteroidetes;Flavobacteria;Flavobacteriales;Flavobacteriaceae;Sufflavibacter	5.60443e-05	0.000125612		Bacteria;Actinobacteria;Actinobacteria	0	0.000125612
Bacteria;Bacteroidetes;Flavobacteria;Flavobacteriales;Flavobacteriaceae;Zhouia	5.60443e-05	0		Bacteria;Actinobacteria;Actinobacteria;Corynebacteriales;Dietziaceae;Dietzia	0	0.000125612
Bacteria;Bacteroidetes;Sphingobacteriia;Sphingobacteriales;B01R012	5.60443e-05	0.000125612		Bacteria;Actinobacteria;Actinobacteria;Micrococcales;AKAU3644	0	0.000125612
Bacteria;Bacteroidetes;Sphingobacteriia;Sphingobacteriales;LiUU-11-161	5.60443e-05	0.00117238		Bacteria;Actinobacteria;Actinobacteria;Micrococcales;Dermacoccaceae;Dermacoccus	0	0.000125612
Bacteria;Caldiserica;Caldisericia;Caldisericales;TTA-B15	5.60443e-05	0.000879282		Bacteria;Actinobacteria;Actinobacteria;Micrococcales;Promicromonosporaceae;Xylanimonas	0	0.000125612
Bacteria;Chlamydiae;Chlamydiae;Chlamydiales;Chlamydiaceae;Candidatus_Clavochlamydia	5.60443e-05	0		Bacteria;Bacteroidetes;Flavobacteria;Flavobacteriales;Cryomorphaceae;Brumimicrobium	0	0.000125612
Bacteria;Chlamydiae;Chlamydiae;Chlamydiales;Simkaniaceae;Candidatus_Fritschea	5.60443e-05	0		Bacteria;Bacteroidetes;Flavobacteria;Flavobacteriales;Flavobacteriaceae;Chryseobacterium	0	0.000125612
Bacteria;Chlorobi;Ignavibacteria;Ignavibacteriales	5.60443e-05	0.0121425		Bacteria;Bacteroidetes;Flavobacteria;Flavobacteriales;Flavobacteriaceae;Cloacibacterium	0	0.000125612
Bacteria;Chlorobi;Ignavibacteria;Ignavibacteriales;BSV40	5.60443e-05	0.0628896		Bacteria;Caldiserica;Caldisericia;Caldisericales;08D2Z23	0	0.000125612
Bacteria;Chloroflexi;Anaerolineae;Anaerolineales;Anaerolineaceae;Bellilinea	5.60443e-05	0.00108863		Bacteria;Chloroflexi;Ktedonobacteria;Ktedonobacterales;1921-3	0	0.000125612
Bacteria;Chloroflexi;Ktedonobacteria;FFCH11981	5.60443e-05	0		Bacteria;Chrysiogenetes;Chrysiogenetes;Chrysiogenales;Chrysiogenaceae	0	0.000125612
Bacteria;Chloroflexi;Ktedonobacteria;Ktedonobacterales;G12-WMSP1	5.60443e-05	0.000293094		Bacteria;Cyanobacteria;Cyanobacteria	0	0.000125612
Bacteria;Chloroflexi;SL56_marine_group	5.60443e-05	8.37412e-05		Bacteria;Firmicutes;Bacilli;Bacillales;Bacillaceae;Cerasibacillus	0	0.000125612
Bacteria;Cyanobacteria;Cyanobacteria;SubsectionIII;FamilyI;Oscillatoria	5.60443e-05	0.00104676		Bacteria;Firmicutes;Bacilli;Bacillales;Staphylococcaceae	0	0.000125612
Bacteria;Cyanobacteria;Cyanobacteria;SubsectionIV;FamilyI;Nostoc	5.60443e-05	8.37412e-05		Bacteria;Firmicutes;Bacilli;Lactobacillales;Aerococcaceae;Facklamia	0	0.000125612
Bacteria;Cyanobacteria;SM2F09	5.60443e-05	0.000125612		Bacteria;Firmicutes;Bacilli;Lactobacillales;Carnobacteriaceae;Alkalibacterium	0	0.000125612
Bacteria;Deferribacteres;Deferribacteres;Deferribacterales;Deferribacteraceae;Flexistipes	5.60443e-05	8.37412e-05		Bacteria;Firmicutes;Bacilli;Lactobacillales;Enterococcaceae;Tetragenococcus	0	0.000125612
Bacteria;Deferribacteres;Deferribacteres;Deferribacterales;PAUC34f	5.60443e-05	0.00280533		Bacteria;Firmicutes;Clostridia;Clostridiales;MAT-CR-H4-C10	0	0.000125612
Bacteria;Deinococcus-Thermus;Deinococci;Thermales;Thermaceae;Thermus	5.60443e-05	0.000209353		Bacteria;Firmicutes;Clostridia;Clostridiales;Ruminococcaceae;Oscillospira	0	0.000125612
Bacteria;Elusimicrobia;Elusimicrobia;12-31	5.60443e-05	0.0300212		Bacteria;Firmicutes;Clostridia;Clostridiales;Veillonellaceae;Sporolituus	0	0.000125612
Bacteria;Elusimicrobia;Elusimicrobia;FCPU453	5.60443e-05	0.0068249		Bacteria;Firmicutes;Clostridia;Thermoanaerobacterales;Thermoanaerobacteraceae;Carboxydothermus	0	0.000125612
Bacteria;Fibrobacteres;Fibrobacteria;Fibrobacterales;09D2Y36	5.60443e-05	0.000418706		Bacteria;Firmicutes;Erysipelotrichi;Erysipelotrichales;Erysipelotrichaceae;Catenibacterium	0	0.000125612
Bacteria;Fibrobacteres;Fibrobacteria;Fibrobacterales;MAT-CR-H6-H10	5.60443e-05	0.0144453		Bacteria;OC31	0	0.000125612
Bacteria;Firmicutes;Bacilli;Bacillales;Bacillaceae;Salimicrobium	5.60443e-05	0.000628059		Bacteria;Proteobacteria;Betaproteobacteria;Burkholderiales;Comamonadaceae;BAL58_marine_group	0	0.000125612
Bacteria;Firmicutes;Bacilli;Bacillales;Paenibacillaceae;Fontibacillus	5.60443e-05	0.000167482		Bacteria;Proteobacteria;Betaproteobacteria;Burkholderiales;Comamonadaceae;Methylibium	0	0.000125612
Bacteria;Firmicutes;Bacilli;Bacillales;Planococcaceae;Incertae_Sedis	5.60443e-05	0.0845367		Bacteria;Proteobacteria;Betaproteobacteria;Methylophilales;Methylophilaceae;PRD01a011B	0	0.000125612
Bacteria;Firmicutes;Bacilli;Bacillales;Thermoactinomycetaceae	5.60443e-05	0.00192605		Bacteria;Proteobacteria;Gammaproteobacteria;Aeromonadales;Aeromonadaceae;Tolumonas	0	0.000125612
Bacteria;Firmicutes;Bacilli;Bacillales;Thermoactinomycetaceae;Seinonella	5.60443e-05	0.00217727		Bacteria;Proteobacteria;Gammaproteobacteria;Enterobacteriales;Enterobacteriaceae;Citrobacter	0	0.000125612
Bacteria;Firmicutes;Bacilli;C178B	5.60443e-05	0.000418706		Bacteria;Proteobacteria;Gammaproteobacteria;Enterobacteriales;Enterobacteriaceae;Plesiomonas	0	0.000125612
Bacteria;Firmicutes;Bacilli;Lactobacillales;Aerococcaceae	5.60443e-05	0.000167482		Bacteria;Proteobacteria;Gammaproteobacteria;Pasteurellales;Pasteurellaceae;Gallibacterium	0	0.000125612
Bacteria;Firmicutes;Bacilli;Lactobacillales;Aerococcaceae;Eremococcus	5.60443e-05	0.000167482		Bacteria;Proteobacteria;Gammaproteobacteria;Pasteurellales;Pasteurellaceae;Orbus	0	0.000125612
Bacteria;Firmicutes;Bacilli;Lactobacillales;Carnobacteriaceae;Trichococcus	5.60443e-05	0.00154921		Bacteria;Synergistetes;Synergistia;Synergistales;Synergistaceae;Cloacibacillus	0	0.000125612
Bacteria;Firmicutes;Clostridia;Clostridiales	5.60443e-05	8.37412e-05		Bacteria;Thermotogae;Thermotogae;Thermotogales;Thermotogaceae;Fervidobacterium	0	0.000125612
Bacteria;Firmicutes;Clostridia;Clostridiales;Clostridiaceae;Caminicella	5.60443e-05	0.000251223		Bacteria;Chloroflexi;Ktedonobacteria;Ktedonobacterales;JG30a-KF-32	0.0106484	8.37412e-05
Bacteria;Firmicutes;Clostridia;Clostridiales;Clostridiaceae;Geosporobacter	5.60443e-05	0.000125612		Bacteria;Proteobacteria;Gammaproteobacteria;Chromatiales;Chromatiaceae;Halochromatium	0.00616488	8.37412e-05
Bacteria;Firmicutes;Clostridia;Clostridiales;Clostridiaceae;Thermobrachium	5.60443e-05	0.000167482		Bacteria;Proteobacteria;Alphaproteobacteria;Rhizobiales;Hyphomicrobiaceae;Ancalomicrobium	0.00566048	8.37412e-05
Bacteria;Firmicutes;Clostridia;Clostridiales;Peptostreptococcaceae;Tepidibacter	5.60443e-05	0.000209353		Bacteria;Proteobacteria;Alphaproteobacteria;Rhodospirillales;Rhodospirillaceae;Dongia	0.00476377	8.37412e-05
Bacteria;Firmicutes;Clostridia;Clostridiales;Ruminococcaceae;Hydrogenoanaerobacterium	5.60443e-05	0.000251223		Bacteria;Proteobacteria;Alphaproteobacteria;Rhizobiales;Bradyrhizobiaceae;Salinarimonas	0.00403519	8.37412e-05
Bacteria;Firmicutes;Clostridia;Clostridiales;Veillonellaceae;Phascolarctobacterium	5.60443e-05	0.00146547		Bacteria;Proteobacteria;Gammaproteobacteria;Oceanospirillales;Alcanivoracaceae;Kangiella	0.00381101	8.37412e-05
Bacteria;Firmicutes;Clostridia;Clostridiales;Veillonellaceae;Propionispira	5.60443e-05	4.18706e-05		Bacteria;Proteobacteria;Alphaproteobacteria;Rhodospirillales;Acetobacteraceae;Asaia	0.00353079	8.37412e-05
Bacteria;Firmicutes;Clostridia;Clostridiales;Veillonellaceae;Quinella	5.60443e-05	0.00075367		Bacteria;Proteobacteria;Alphaproteobacteria;Rhizobiales;Phyllobacteriaceae;Ahrensia	0.00319453	8.37412e-05
Bacteria;Firmicutes;Clostridia;Halanaerobiales;Halobacteroidaceae	5.60443e-05	0.00117238		Bacteria;Proteobacteria;Alphaproteobacteria;Sneathiellales;Sneathiellaceae;Sneathiella	0.00302639	8.37412e-05
Bacteria;Firmicutes;Clostridia;Halanaerobiales;Halobacteroidaceae;Halanaerobacter	5.60443e-05	0		Bacteria;Proteobacteria;Alphaproteobacteria;Rhizobiales;Beijerinckiaceae;Chelatococcus	0.00285826	8.37412e-05
Bacteria;Firmicutes;Clostridia;Thermoanaerobacterales;Family_III_Incertae_Sedis	5.60443e-05	8.37412e-05		Bacteria;Proteobacteria;Alphaproteobacteria;Rhizobiales;Methylobacteriaceae;FFCH5871	0.00207364	8.37412e-05
Bacteria;Firmicutes;Clostridia;Thermoanaerobacterales;Family_III_Incertae_Sedis;Thermosediminibacter	5.60443e-05	0		Bacteria;Proteobacteria;Alphaproteobacteria;Rhizobiales;Rhizobiaceae;Shinella	0.0020176	8.37412e-05
Bacteria;Firmicutes;Clostridia;Thermoanaerobacterales;Thermoanaerobacteraceae;Caldanaerobacter	5.60443e-05	0.0007118		Bacteria;Verrucomicrobia;Opitutae	0.00184946	8.37412e-05
Bacteria;Firmicutes;Clostridia;Thermoanaerobacterales;Thermodesulfobiaceae;Thermodesulfobium	5.60443e-05	0.00159108		Bacteria;Proteobacteria;Alphaproteobacteria;Rickettsiales;Anaplasmataceae;Candidatus_Xenohaliotis	0.00140111	8.37412e-05
Bacteria;Fusobacteria;Fusobacteria;Fusobacteriales;Fusobacteriaceae;Cetobacterium	5.60443e-05	0		Bacteria;Proteobacteria;Gammaproteobacteria;Xanthomonadales;Xanthomonadaceae;Dokdonella	0.00128902	8.37412e-05
Bacteria;Lentisphaerae;Lentisphaeria;c5LKS8	5.60443e-05	0		Bacteria;Proteobacteria;Alphaproteobacteria;Sphingomonadales;Family_Incertae_Sedis;Kiloniella	0.00117693	8.37412e-05
Bacteria;Lentisphaerae;Lentisphaeria;LD1-PB3	5.60443e-05	0.0021354		Bacteria;Proteobacteria;Alphaproteobacteria;Rhizobiales;Phyllobacteriaceae;Nitratireductor	0.00106484	8.37412e-05
Bacteria;Planctomycetes;Phycisphaerae;Phycisphaerales;Phycisphaeraceae;JL-ETNP-F27	5.60443e-05	0		Bacteria;Proteobacteria;Alphaproteobacteria;Rhodospirillales;Acetobacteraceae;Craurococcus	0.0010088	8.37412e-05
Bacteria;Planctomycetes;Planctomycetacia;Planctomycetales;Planctomycetaceae;Termite_planctomycete_cluster	5.60443e-05	0.0049826		Bacteria;Proteobacteria;Betaproteobacteria;Burkholderiales;Burkholderiaceae;Cupriavidus	0.000896709	8.37412e-05
Bacteria;Proteobacteria;Alphaproteobacteria;Adriatic90	5.60443e-05	0		Bacteria;Proteobacteria;Alphaproteobacteria;Sphingomonadales;Erythrobacteraceae;Porphyrobacter	0.000840665	8.37412e-05
Bacteria;Proteobacteria;Alphaproteobacteria;BF195	5.60443e-05	0		Bacteria;Proteobacteria;Gammaproteobacteria;HOC36	0.000728576	8.37412e-05
Bacteria;Proteobacteria;Alphaproteobacteria;Caulobacterales;Hyphomonadaceae;Ponticaulis	5.60443e-05	0		Bacteria;Proteobacteria;Gammaproteobacteria;Chromatiales;Ectothiorhodospiraceae;Thioalkalivibrio	0.000672532	8.37412e-05
Bacteria;Proteobacteria;Alphaproteobacteria;Rhizobiales;Brucellaceae;Paenochrobactrum	5.60443e-05	0		Bacteria;Actinobacteria;Actinobacteria;Micrococcales;Dermatophilaceae;Mobilicoccus	0.000560443	8.37412e-05
Bacteria;Proteobacteria;Alphaproteobacteria;Rhizobiales;FFCH1077	5.60443e-05	0		Bacteria;Proteobacteria;Gammaproteobacteria;Alteromonadales;Alteromonadaceae;C1-B045	0.000560443	8.37412e-05
Bacteria;Proteobacteria;Alphaproteobacteria;Rhizobiales;Hyphomicrobiaceae;Cucumibacter	5.60443e-05	0		Bacteria;Proteobacteria;Gammaproteobacteria;Chromatiales;Halothiobacillaceae;Thiovirga	0.000560443	8.37412e-05
Bacteria;Proteobacteria;Alphaproteobacteria;Rhizobiales;Phyllobacteriaceae;Chelativorans	5.60443e-05	0		Bacteria;Proteobacteria;Gammaproteobacteria;Thiotrichales;Piscirickettsiaceae;Methylophaga	0.000560443	8.37412e-05
Bacteria;Proteobacteria;Alphaproteobacteria;Rhodobacterales;Rhodobacteraceae;Amaricoccus	5.60443e-05	0		Bacteria;Acidobacteria;Acidobacteria;Acidobacteriales;Acidobacteriaceae;Terriglobus	0.000504399	8.37412e-05
Bacteria;Proteobacteria;Alphaproteobacteria;Rhodobacterales;Rhodobacteraceae;Marinovum	5.60443e-05	0		Bacteria;Proteobacteria;Alphaproteobacteria;Rhizobiales;Phyllobacteriaceae;Cohaesibacter	0.000504399	8.37412e-05
Bacteria;Proteobacteria;Alphaproteobacteria;Rhodobacterales;Rhodobacteraceae;Roseibacterium	5.60443e-05	0		Bacteria;Proteobacteria;Gammaproteobacteria;Chromatiales;Granulosicoccaceae;Granulosicoccus	0.000504399	8.37412e-05
Bacteria;Proteobacteria;Alphaproteobacteria;Rhodobacterales;Rhodobacteraceae;Sediminimonas	5.60443e-05	4.18706e-05		Bacteria;Proteobacteria;Gammaproteobacteria;Oceanospirillales;CrystalBog021C3	0.000504399	8.37412e-05
Bacteria;Proteobacteria;Alphaproteobacteria;Rhodobacterales;Rhodobacteraceae;Wenxinia	5.60443e-05	0.000125612		Bacteria;Lentisphaerae;Lentisphaeria;LD1-PA20	0.000448355	8.37412e-05
Bacteria;Proteobacteria;Alphaproteobacteria;Rhodospirillales;Acetobacteraceae;Muricoccus	5.60443e-05	0		Bacteria;Proteobacteria;Gammaproteobacteria;Order_Incertae_Sedis;Family_Incertae_Sedis;Thiohalomonas	0.000448355	8.37412e-05
Bacteria;Proteobacteria;Alphaproteobacteria;Rhodospirillales;Acetobacteraceae;Roseococcus	5.60443e-05	0		Bacteria;Bacteroidetes;Flavobacteria;Flavobacteriales;Flavobacteriaceae;Zunongwangia	0.00039231	8.37412e-05
Bacteria;Proteobacteria;Alphaproteobacteria;Rhodospirillales;Family_Incertae_Sedis;Geminicoccus	5.60443e-05	0		Bacteria;Proteobacteria;Gammaproteobacteria;Oceanospirillales;Halomonadaceae;Salinicola	0.00039231	8.37412e-05
Bacteria;Proteobacteria;Alphaproteobacteria;Rhodospirillales;Rhodospirillaceae;Marispirillum	5.60443e-05	4.18706e-05		Bacteria;Bacteroidetes;Flavobacteria;Flavobacteriales;Blattabacteriaceae;pt46	0.000336266	8.37412e-05
Bacteria;Proteobacteria;Alphaproteobacteria;Rhodospirillales;Rhodospirillaceae;OM75_clade	5.60443e-05	0		Bacteria;Firmicutes;Erysipelotrichi;Erysipelotrichales;Erysipelotrichaceae;Holdemania	0.000336266	8.37412e-05
Bacteria;Proteobacteria;Alphaproteobacteria;Rhodospirillales;Rhodospirillaceae;Rhodospira	5.60443e-05	4.18706e-05		Bacteria;Proteobacteria;Alphaproteobacteria;Dstr-E11	0.000336266	8.37412e-05
Bacteria;Proteobacteria;Alphaproteobacteria;Rhodospirillales;Rhodospirillaceae;Tistlia	5.60443e-05	8.37412e-05		Bacteria;Proteobacteria;Alphaproteobacteria;Rhizobiales;Rhodobiaceae;Afifella	0.000336266	8.37412e-05
Bacteria;Proteobacteria;Alphaproteobacteria;Rickettsiales;DSSD21	5.60443e-05	0		Bacteria;Proteobacteria;Alphaproteobacteria;Sphingomonadales;Erythrobacteraceae;Croceicoccus	0.000336266	8.37412e-05
Bacteria;Proteobacteria;Alphaproteobacteria;Rickettsiales;RB446	5.60443e-05	0.000209353		Bacteria;Proteobacteria;Betaproteobacteria;Burkholderiales;Burkholderiaceae;Candidatus_Tremblaya	0.000336266	8.37412e-05
Bacteria;Proteobacteria;Alphaproteobacteria;Sphingomonadales;AKYG937	5.60443e-05	0		Bacteria;Proteobacteria;Gammaproteobacteria;Chromatiales;Ectothiorhodospiraceae	0.000336266	8.37412e-05
Bacteria;Proteobacteria;Alphaproteobacteria;Sphingomonadales;SWB04	5.60443e-05	0		Bacteria;Proteobacteria;Gammaproteobacteria;Enterobacteriales;Enterobacteriaceae	0.000336266	8.37412e-05
Bacteria;Proteobacteria;Betaproteobacteria;AK4AB2-03B	5.60443e-05	0		Bacteria;Proteobacteria;Gammaproteobacteria;PYR10d3	0.000336266	8.37412e-05
Bacteria;Proteobacteria;Betaproteobacteria;Burkholderiales;Alcaligenaceae;Bordetella	5.60443e-05	4.18706e-05		Bacteria;Proteobacteria;Gammaproteobacteria;Thiotrichales;Thiotrichaceae;Cocleimonas	0.000336266	8.37412e-05
Bacteria;Proteobacteria;Betaproteobacteria;Burkholderiales;Alcaligenaceae;Candidimonas	5.60443e-05	0		Bacteria;Actinobacteria;Actinobacteria;Micrococcales;Dermatophilaceae;Dermatophilus	0.000280222	8.37412e-05
Bacteria;Proteobacteria;Betaproteobacteria;Burkholderiales;Alcaligenaceae;Derxia	5.60443e-05	8.37412e-05		Bacteria;Proteobacteria;Betaproteobacteria;Burkholderiales;Comamonadaceae;Verminephrobacter	0.000280222	8.37412e-05
Bacteria;Proteobacteria;Betaproteobacteria;Burkholderiales;Alcaligenaceae;MWH-UniP1_aquatic_group	5.60443e-05	4.18706e-05		Bacteria;Proteobacteria;Betaproteobacteria;Hydrogenophilales;Hydrogenophilaceae;Hydrogenophilus	0.000280222	8.37412e-05
Bacteria;Proteobacteria;Betaproteobacteria;Burkholderiales;Alcaligenaceae;Pusillimonas	5.60443e-05	0		Bacteria;Bacteroidetes;Flavobacteria;Flavobacteriales;Flavobacteriaceae;NS5_marine_group	0.000224177	8.37412e-05
Bacteria;Proteobacteria;Betaproteobacteria;Burkholderiales;Burkholderiaceae;Polynucleobacter	5.60443e-05	4.18706e-05		Bacteria;Firmicutes;Clostridia;Clostridiales;Syntrophomonadaceae;Syntrophothermus	0.000224177	8.37412e-05
Bacteria;Proteobacteria;Betaproteobacteria;Burkholderiales;Comamonadaceae;Azohydromonas	5.60443e-05	0		Bacteria;Proteobacteria;Alphaproteobacteria;Rhizobiales;Methylocystaceae;Methylopila	0.000224177	8.37412e-05
Bacteria;Proteobacteria;Betaproteobacteria;Burkholderiales;Comamonadaceae;Diaphorobacter	5.60443e-05	0.000125612		Bacteria;Proteobacteria;Alphaproteobacteria;Rhodobacterales;Rhodobacteraceae;Albidovulum	0.000224177	8.37412e-05
Bacteria;Proteobacteria;Betaproteobacteria;Burkholderiales;Comamonadaceae;Ramlibacter	5.60443e-05	0		Bacteria;Proteobacteria;Alphaproteobacteria;SAR11_clade;LD12_freshwater_group	0.000224177	8.37412e-05
Bacteria;Proteobacteria;Betaproteobacteria;Burkholderiales;Comamonadaceae;Tepidimonas	5.60443e-05	0		Bacteria;Proteobacteria;Betaproteobacteria;Burkholderiales;Comamonadaceae;Aquabacterium	0.000224177	8.37412e-05
Bacteria;Proteobacteria;Betaproteobacteria;Methylophilales;Methylophilaceae;Methylobacillus	5.60443e-05	0.000293094		Bacteria;Proteobacteria;Betaproteobacteria;Burkholderiales;Comamonadaceae;Sphaerotilus	0.000224177	8.37412e-05
Bacteria;Proteobacteria;Betaproteobacteria;Neisseriales;Neisseriaceae;Chitinibacter	5.60443e-05	0		Bacteria;Actinobacteria;Actinobacteria;Micrococcales;Intrasporangiaceae;Ornithinimicrobium	0.000168133	8.37412e-05
Bacteria;Proteobacteria;Betaproteobacteria;Neisseriales;Neisseriaceae;Deefgea	5.60443e-05	4.18706e-05		Bacteria;Actinobacteria;Actinobacteria;RL185-aaj71c12	0.000168133	8.37412e-05
Bacteria;Proteobacteria;Betaproteobacteria;Rhodocyclales;Rhodocyclaceae;Rhodocyclus	5.60443e-05	4.18706e-05		Bacteria;Bacteroidetes;Cytophagia;Cytophagales;Cytophagaceae	0.000168133	8.37412e-05
Bacteria;Proteobacteria;Betaproteobacteria;Z-21	5.60443e-05	0		Bacteria;Bacteroidetes;Sphingobacteriia;Sphingobacteriales;Saprospiraceae;Saprospira	0.000168133	8.37412e-05
Bacteria;Proteobacteria;Deltaproteobacteria;Desulfobacterales;Desulfobacteraceae;Desulfofaba	5.60443e-05	0		Bacteria;Proteobacteria;Alphaproteobacteria;Rhizobiales;b1M	0.000168133	8.37412e-05
Bacteria;Proteobacteria;Deltaproteobacteria;Desulfuromonadales;Desulfuromonadaceae	5.60443e-05	4.18706e-05		Bacteria;Proteobacteria;Alphaproteobacteria;Rickettsiales;Anaplasmataceae;Neorickettsia	0.000168133	8.37412e-05
Bacteria;Proteobacteria;Deltaproteobacteria;Desulfuromonadales;HN-HFO16	5.60443e-05	0.000293094		Bacteria;Proteobacteria;Gammaproteobacteria;Xanthomonadales;Sinobacteraceae;Alkanibacter	0.000168133	8.37412e-05
Bacteria;Proteobacteria;Deltaproteobacteria;Desulfuromonadales;JN18-A94-J	5.60443e-05	4.18706e-05		Bacteria;Proteobacteria;Gammaproteobacteria;Xanthomonadales;Xanthomonadaceae;Luteibacter	0.000168133	8.37412e-05
Bacteria;Proteobacteria;Deltaproteobacteria;Myxococcales;Nannocystaceae;Enhygromyxa	5.60443e-05	0.000921153		Bacteria;Actinobacteria;Actinobacteria;Micrococcales;Microbacteriaceae;ML602J-51	0.000112089	8.37412e-05
Bacteria;Proteobacteria;Deltaproteobacteria;Myxococcales;Nannocystineae;Nannocystaceae	5.60443e-05	4.18706e-05		Bacteria;Aquificae;Aquificae;Aquificales;Family_Incertae_Sedis;Thermosulfidibacter	0.000112089	8.37412e-05
Bacteria;Proteobacteria;Deltaproteobacteria;Myxococcales;Polyangiaceae	5.60443e-05	4.18706e-05		Bacteria;Bacteroidetes;Cytophagia;Cytophagales;Flammeovirgaceae;Candidatus_Cardinium	0.000112089	8.37412e-05
Bacteria;Proteobacteria;Epsilonproteobacteria;Campylobacterales;Helicobacteraceae;Wolinella	5.60443e-05	0.000251223		Bacteria;Bacteroidetes;Flavobacteria;Flavobacteriales;Flavobacteriaceae;Croceibacter	0.000112089	8.37412e-05
Bacteria;Proteobacteria;Epsilonproteobacteria;Nautiliales;Nautiliaceae;Nautilia	5.60443e-05	0.000251223		Bacteria;Chloroflexi;Ktedonobacteria;Ktedonobacterales;1959-1	0.000112089	8.37412e-05
Bacteria;Proteobacteria;Epsilonproteobacteria;PS-B32	5.60443e-05	0.000251223		Bacteria;Chrysiogenetes;Chrysiogenetes;Chrysiogenales;Chrysiogenaceae;Desulfurispirillum	0.000112089	8.37412e-05
Bacteria;Proteobacteria;Gammaproteobacteria;Aeromonadales;Succinivibrionaceae	5.60443e-05	8.37412e-05		Bacteria;Firmicutes;Bacilli;Bacillales;Bacillaceae;Calditerricola	0.000112089	8.37412e-05
Bacteria;Proteobacteria;Gammaproteobacteria;Alteromonadales;Alteromonadaceae;Alishewanella	5.60443e-05	0		Bacteria;Firmicutes;Bacilli;Bacillales;Family_X_Incertae_Sedis;Thermicanus	0.000112089	8.37412e-05
Bacteria;Proteobacteria;Gammaproteobacteria;Alteromonadales;Alteromonadaceae;BD2-7	5.60443e-05	0		Bacteria;Firmicutes;Clostridia;Clostridiales;Veillonellaceae;Centipeda	0.000112089	8.37412e-05
Bacteria;Proteobacteria;Gammaproteobacteria;Alteromonadales;Alteromonadaceae;Salinimonas	5.60443e-05	0		Bacteria;Proteobacteria;Alphaproteobacteria;Rhizobiales;Aurantimonadaceae;Aurantimonas	0.000112089	8.37412e-05
Bacteria;Proteobacteria;Gammaproteobacteria;Cardiobacteriales;Cardiobacteriaceae;Cardiobacterium	5.60443e-05	0		Bacteria;Proteobacteria;Betaproteobacteria;070125-BRIC7-5	0.000112089	8.37412e-05
Bacteria;Proteobacteria;Gammaproteobacteria;Chromatiales;Chromatiaceae;Lamprocystis	5.60443e-05	8.37412e-05		Bacteria;Proteobacteria;Deltaproteobacteria;Desulfovibrionales;Desulfohalobiaceae;Desulfonauticus	0.000112089	8.37412e-05
Bacteria;Proteobacteria;Gammaproteobacteria;Chromatiales;Chromatiaceae;Thioflavicoccus	5.60443e-05	0.000334965		Bacteria;Proteobacteria;Gammaproteobacteria;Oceanospirillales;Litoricolaceae;Litoricola	0.000112089	8.37412e-05
Bacteria;Proteobacteria;Gammaproteobacteria;Chromatiales;Chromatiaceae;Thiolamprovum	5.60443e-05	0.000125612		Bacteria;Actinobacteria;Actinobacteria;Actinomycetales;Actinomycetaceae;Trueperella	5.60443e-05	8.37412e-05
Bacteria;Proteobacteria;Gammaproteobacteria;Chromatiales;Ectothiorhodospiraceae;Alkalilimnicola	5.60443e-05	0		Bacteria;Actinobacteria;Actinobacteria;Micrococcales;Microbacteriaceae;Rathayibacter	5.60443e-05	8.37412e-05
Bacteria;Proteobacteria;Gammaproteobacteria;Chromatiales;Ectothiorhodospiraceae;Halorhodospira	5.60443e-05	4.18706e-05		Bacteria;Actinobacteria;Actinobacteria;Micromonosporales;Micromonosporaceae;Catelliglobosispora	5.60443e-05	8.37412e-05
Bacteria;Proteobacteria;Gammaproteobacteria;Chromatiales;Ectothiorhodospiraceae;Nitrococcus	5.60443e-05	0		Bacteria;Actinobacteria;Actinobacteria;Micromonosporales;Micromonosporaceae;Stackebrandtia	5.60443e-05	8.37412e-05
Bacteria;Proteobacteria;Gammaproteobacteria;Chromatiales;Ectothiorhodospiraceae;Thiohalospira	5.60443e-05	0		Bacteria;Actinobacteria;Actinobacteria;Pseudonocardiales;Pseudonocardiaceae;Kibdelosporangium	5.60443e-05	8.37412e-05
Bacteria;Proteobacteria;Gammaproteobacteria;Chromatiales;Halothiobacillaceae	5.60443e-05	0		Bacteria;Actinobacteria;Actinobacteria;Streptosporangiales;Nocardiopsaceae;Haloactinospora	5.60443e-05	8.37412e-05
Bacteria;Proteobacteria;Gammaproteobacteria;Enterobacteriales;Enterobacteriaceae;Brenneria	5.60443e-05	0		Bacteria;Actinobacteria;Actinobacteria;Streptosporangiales;Streptosporangiaceae;Planobispora	5.60443e-05	8.37412e-05
Bacteria;Proteobacteria;Gammaproteobacteria;Enterobacteriales;Enterobacteriaceae;Raoultella	5.60443e-05	0		Bacteria;Bacteroidetes;Bacteroidia;Bacteroidales;Porphyromonadaceae;Candidatus_Armantifilum	5.60443e-05	8.37412e-05
Bacteria;Proteobacteria;Gammaproteobacteria;Enterobacteriales;Enterobacteriaceae;Tatumella	5.60443e-05	0		Bacteria;Bacteroidetes;Cytophagia;Cytophagales;Cyclobacteriaceae;Echinicola	5.60443e-05	8.37412e-05
Bacteria;Proteobacteria;Gammaproteobacteria;Methylococcales;Crenotrichaceae;Crenothrix	5.60443e-05	0.000586188		Bacteria;Bacteroidetes;Cytophagia;Cytophagales;Flammeovirgaceae;Perexilibacter	5.60443e-05	8.37412e-05
Bacteria;Proteobacteria;Gammaproteobacteria;Oceanospirillales;Halomonadaceae;Chromohalobacter	5.60443e-05	8.37412e-05		Bacteria;Bacteroidetes;DUNssu192	5.60443e-05	8.37412e-05
Bacteria;Proteobacteria;Gammaproteobacteria;Oceanospirillales;J8P41000-1F04	5.60443e-05	0		Bacteria;Bacteroidetes;Flavobacteria;Flavobacteriales;Flavobacteriaceae;Joostella	5.60443e-05	8.37412e-05
Bacteria;Proteobacteria;Gammaproteobacteria;Oceanospirillales;Oceanospirillaceae;Marinospirillum	5.60443e-05	0		Bacteria;Bacteroidetes;Flavobacteria;Flavobacteriales;Flavobacteriaceae;Pseudozobellia	5.60443e-05	8.37412e-05
Bacteria;Proteobacteria;Gammaproteobacteria;Pasteurellales;Pasteurellaceae;Mannheimia	5.60443e-05	0.000125612		Bacteria;Chloroflexi;SL56_marine_group	5.60443e-05	8.37412e-05
Bacteria;Proteobacteria;Gammaproteobacteria;Pseudomonadales;Moraxellaceae;Perlucidibaca	5.60443e-05	4.18706e-05		Bacteria;Cyanobacteria;Cyanobacteria;SubsectionIV;FamilyI;Nostoc	5.60443e-05	8.37412e-05
Bacteria;Proteobacteria;Gammaproteobacteria;Pseudomonadales;Pseudomonadaceae;Azotobacter	5.60443e-05	8.37412e-05		Bacteria;Deferribacteres;Deferribacteres;Deferribacterales;Deferribacteraceae;Flexistipes	5.60443e-05	8.37412e-05
Bacteria;Proteobacteria;Gammaproteobacteria;SZB30	5.60443e-05	0		Bacteria;Firmicutes;Clostridia;Clostridiales	5.60443e-05	8.37412e-05
Bacteria;Proteobacteria;Gammaproteobacteria;Thiotrichales;H2-104-2	5.60443e-05	0		Bacteria;Firmicutes;Clostridia;Thermoanaerobacterales;Family_III_Incertae_Sedis	5.60443e-05	8.37412e-05
Bacteria;Proteobacteria;Gammaproteobacteria;Thiotrichales;Piscirickettsiaceae;Piscirickettsia	5.60443e-05	8.37412e-05		Bacteria;Proteobacteria;Alphaproteobacteria;Rhodospirillales;Rhodospirillaceae;Tistlia	5.60443e-05	8.37412e-05
Bacteria;Proteobacteria;Gammaproteobacteria;Thiotrichales;Piscirickettsiaceae;Thiomicrospira	5.60443e-05	0.000125612		Bacteria;Proteobacteria;Betaproteobacteria;Burkholderiales;Alcaligenaceae;Derxia	5.60443e-05	8.37412e-05
Bacteria;Proteobacteria;Gammaproteobacteria;Thiotrichales;Thiotrichaceae;Candidatus_Marithioploca	5.60443e-05	0		Bacteria;Proteobacteria;Gammaproteobacteria;Aeromonadales;Succinivibrionaceae	5.60443e-05	8.37412e-05
Bacteria;Proteobacteria;Gammaproteobacteria;Thiotrichales;Thiotrichaceae;Leucothrix	5.60443e-05	0		Bacteria;Proteobacteria;Gammaproteobacteria;Chromatiales;Chromatiaceae;Lamprocystis	5.60443e-05	8.37412e-05
Bacteria;Proteobacteria;Gammaproteobacteria;Vibrionales;Vibrionaceae;Enterovibrio	5.60443e-05	0		Bacteria;Proteobacteria;Gammaproteobacteria;Oceanospirillales;Halomonadaceae;Chromohalobacter	5.60443e-05	8.37412e-05
Bacteria;Proteobacteria;Gammaproteobacteria;Xanthomonadales;Xanthomonadaceae;Frateuria	5.60443e-05	0		Bacteria;Proteobacteria;Gammaproteobacteria;Pseudomonadales;Pseudomonadaceae;Azotobacter	5.60443e-05	8.37412e-05
Bacteria;Proteobacteria;JTB23	5.60443e-05	4.18706e-05		Bacteria;Proteobacteria;Gammaproteobacteria;Thiotrichales;Piscirickettsiaceae;Piscirickettsia	5.60443e-05	8.37412e-05
Bacteria;Proteobacteria;MACA-EFT26	5.60443e-05	4.18706e-05		Bacteria;Verrucomicrobia;Verrucomicrobiae;Verrucomicrobiales;Verrucomicrobiaceae;Prosthecobacter	5.60443e-05	8.37412e-05
Bacteria;Synergistetes;Synergistia;Synergistales;Synergistaceae;Aminobacterium	5.60443e-05	0		Archaea	0	8.37412e-05
Bacteria;Synergistetes;Synergistia;Synergistales;Synergistaceae;Thermanaerovibrio	5.60443e-05	0		Archaea;Euryarchaeota;Halobacteria;Halobacteriales;Halobacteriaceae;Halorientalis	0	8.37412e-05
Bacteria;Tenericutes;Mollicutes;Entomoplasmatales;Candidatus_Hepatoplasma	5.60443e-05	0.000334965		Archaea;Euryarchaeota;Halobacteria;Halobacteriales;Halobacteriaceae;Halorubrum	0	8.37412e-05
Bacteria;Thermotogae;Thermotogae;Thermotogales;Thermotogaceae	5.60443e-05	0.000167482		Archaea;Euryarchaeota;Methanococci;Methanococcales;Methanocaldococcaceae;Methanotorris	0	8.37412e-05
Bacteria;Verrucomicrobia;Opitutae;BC-COM435	5.60443e-05	4.18706e-05		Archaea;Euryarchaeota;Methanomicrobia;ANME-1;ANME-1a	0	8.37412e-05
Bacteria;Verrucomicrobia;Opitutae;Puniceicoccales;Puniceicoccaceae;Coraliomargarita	5.60443e-05	4.18706e-05		Archaea;Euryarchaeota;Methanomicrobia;Methanomicrobiales;Methanomicrobiaceae;Methanoculleus	0	8.37412e-05
Bacteria;Verrucomicrobia;Verrucomicrobiae;Verrucomicrobiales;Verrucomicrobiaceae	5.60443e-05	0.00108863		Archaea;Euryarchaeota;Methanomicrobia;Methanosarcinales;Methermicoccaceae;Methermicoccus	0	8.37412e-05
Bacteria;Verrucomicrobia;Verrucomicrobiae;Verrucomicrobiales;Verrucomicrobiaceae;Prosthecobacter	5.60443e-05	8.37412e-05		Archaea;Euryarchaeota;Thermoplasmata;Kazan-3A-21	0	8.37412e-05
Archaea	0	8.37412e-05		Archaea;Euryarchaeota;Thermoplasmata;MSBL1	0	8.37412e-05
Archaea;Crenarchaeota;Thermoprotei;Terrestrial_Miscellaneous_Gp(TMCG)	0	0.0276765		Archaea;Euryarchaeota;Thermoplasmata;Thermoplasmatales;2B5	0	8.37412e-05
Archaea;Crenarchaeota;Thermoprotei;Thermoproteales;Thermofilaceae;Thermofilum	0	0.000167482		Archaea;Euryarchaeota;Thermoplasmata;Thermoplasmatales;Ferroplasmaceae;Acidiplasma	0	8.37412e-05
Archaea;Crenarchaeota;Thermoprotei;Thermoproteales;Thermoproteaceae	0	0.000125612		Archaea;Euryarchaeota;Thermoplasmata;Thermoplasmatales;Marine_Group_III	0	8.37412e-05
Archaea;Crenarchaeota;Thermoprotei;Thermoproteales;Thermoproteaceae;Vulcanisaeta	0	4.18706e-05		Archaea;Euryarchaeota;Thermoplasmata;Thermoplasmatales;Thermoplasmataceae;Thermoplasma	0	8.37412e-05
Archaea;Euryarchaeota;Archaeoglobi;Archaeoglobales;Archaeoglobaceae	0	4.18706e-05		Archaea;Euryarchaeota;Thermoplasmata;WCHA1-57	0	8.37412e-05
Archaea;Euryarchaeota;Halobacteria;Halobacteriales	0	0.000963023		Archaea;Thaumarchaeota	0	8.37412e-05
Archaea;Euryarchaeota;Halobacteria;Halobacteriales;Deep_Sea_Hydrothermal_Vent_Gp_6(DHVEG-6)	0	0.180546		Archaea;Thaumarchaeota;Papm3A43	0	8.37412e-05
Archaea;Euryarchaeota;Halobacteria;Halobacteriales;Halobacteriaceae	0	0.0007118		Archaea;Thaumarchaeota;pMC2A209	0	8.37412e-05
Archaea;Euryarchaeota;Halobacteria;Halobacteriales;Halobacteriaceae;Halarchaeum	0	0.000334965		Bacteria;Acidobacteria;Acidobacteria;d142	0	8.37412e-05
Archaea;Euryarchaeota;Halobacteria;Halobacteriales;Halobacteriaceae;Haloarcula	0	0.000628059		Bacteria;Actinobacteria;Actinobacteria;Frankiales;Cryptosporangiaceae;Cryptosporangium	0	8.37412e-05
Archaea;Euryarchaeota;Halobacteria;Halobacteriales;Halobacteriaceae;Halobacterium	0	0.000376835		Bacteria;Actinobacteria;Actinobacteria;Glycomycetales;Glycomycetaceae	0	8.37412e-05
Archaea;Euryarchaeota;Halobacteria;Halobacteriales;Halobacteriaceae;Halobiforma	0	0.000251223		Bacteria;Actinobacteria;Actinobacteria;Glycomycetales;Glycomycetaceae;Haloglycomyces	0	8.37412e-05
Archaea;Euryarchaeota;Halobacteria;Halobacteriales;Halobacteriaceae;Halococcus	0	0.00644807		Bacteria;Actinobacteria;Actinobacteria;Micrococcales;Intrasporangiaceae	0	8.37412e-05
Archaea;Euryarchaeota;Halobacteria;Halobacteriales;Halobacteriaceae;Haloferax	0	0.00117238		Bacteria;Actinobacteria;Actinobacteria;Micrococcales;Microbacteriaceae;Agreia	0	8.37412e-05
Archaea;Euryarchaeota;Halobacteria;Halobacteriales;Halobacteriaceae;Halogeometricum	0	0.000167482		Bacteria;Actinobacteria;Actinobacteria;Micromonosporales;Micromonosporaceae	0	8.37412e-05
Archaea;Euryarchaeota;Halobacteria;Halobacteriales;Halobacteriaceae;Halomarina	0	0.000669929		Bacteria;Actinobacteria;Actinobacteria;Micromonosporales;Micromonosporaceae;Actinoplanes	0	8.37412e-05
Archaea;Euryarchaeota;Halobacteria;Halobacteriales;Halobacteriaceae;Halomicrobium	0	0.00163295		Bacteria;Actinobacteria;Actinobacteria;Propionibacteriales;Propionibacteriaceae;Brooklawnia	0	8.37412e-05
Archaea;Euryarchaeota;Halobacteria;Halobacteriales;Halobacteriaceae;Halonotius	0	0.000251223		Bacteria;Actinobacteria;Actinobacteria;Propionibacteriales;Propionibacteriaceae;Propionicimonas	0	8.37412e-05
Archaea;Euryarchaeota;Halobacteria;Halobacteriales;Halobacteriaceae;Halorhabdus	0	0.00133986		Bacteria;Actinobacteria;Thermoleophilia;Solirubrobacterales;FFCH13075	0	8.37412e-05
Archaea;Euryarchaeota;Halobacteria;Halobacteriales;Halobacteriaceae;Halorientalis	0	8.37412e-05		Bacteria;Actinobacteria;Thermoleophilia;Solirubrobacterales;Q3-6C1	0	8.37412e-05
Archaea;Euryarchaeota;Halobacteria;Halobacteriales;Halobacteriaceae;Halorubrum	0	8.37412e-05		Bacteria;Aquificae;Aquificae;Aquificales;Aquificaceae;Hydrogenobaculum	0	8.37412e-05
Archaea;Euryarchaeota;Halobacteria;Halobacteriales;Halobacteriaceae;Haloterrigena	0	0.000167482		Bacteria;Aquificae;Aquificae;Aquificales;Aquificaceae;Thermocrinis	0	8.37412e-05
Archaea;Euryarchaeota;Halobacteria;Halobacteriales;Halobacteriaceae;Natronoarchaeum	0	0.000167482		Bacteria;Aquificae;Aquificae;Aquificales;Hydrogenothermaceae;Hydrogenothermus	0	8.37412e-05
Archaea;Euryarchaeota;Halobacteria;Halobacteriales;Halobacteriaceae;Natronomonas	0	0.0007118		Bacteria;Bacteroidetes;Bacteroidia;Bacteroidales;009E01-B-SD-P15	0	8.37412e-05
Archaea;Euryarchaeota;Halobacteria;Halobacteriales;Marine_Hydrothermal_Vent_Group(MHVG)	0	0.0186743		Bacteria;Bacteroidetes;Bacteroidia;Bacteroidales;Marinilabiaceae;Marinilabilia	0	8.37412e-05
Archaea;Euryarchaeota;Halobacteria;Halobacteriales;SM1K20	0	0.00745296		Bacteria;Bacteroidetes;Bacteroidia;Bacteroidales;Porphyromonadaceae;Candidatus_Symbiothrix	0	8.37412e-05
Archaea;Euryarchaeota;Methanobacteria;Methanobacteriales;Methanobacteriaceae;Methanothermobacter	0	0.00154921		Bacteria;Bacteroidetes;Bacteroidia;Bacteroidales;Rikenellaceae;U29-B03	0	8.37412e-05
Archaea;Euryarchaeota;Methanobacteria;Methanobacteriales;Methanothermaceae;Methanothermus	0	4.18706e-05		Bacteria;Bacteroidetes;Bacteroidia;Bacteroidales;Rs-E47_termite_group	0	8.37412e-05
Archaea;Euryarchaeota;Methanococci;Methanococcales;Methanocaldococcaceae;Methanocaldococcus	0	0.00159108		Bacteria;Bacteroidetes;Cytophagia;Cytophagales;Flammeovirgaceae;Candidatus_Paenicardinium	0	8.37412e-05
Archaea;Euryarchaeota;Methanococci;Methanococcales;Methanocaldococcaceae;Methanotorris	0	8.37412e-05		Bacteria;Bacteroidetes;Cytophagia;Cytophagales;Flammeovirgaceae;Roseivirga	0	8.37412e-05
Archaea;Euryarchaeota;Methanococci;Methanococcales;Methanococcaceae;Methanococcus	0	0.00075367		Bacteria;Bacteroidetes;Flavobacteria;Flavobacteriales;Flavobacteriaceae;Gelidibacter	0	8.37412e-05
Archaea;Euryarchaeota;Methanomicrobia;ANME-1	0	0.00117238		Bacteria;Bacteroidetes;Flavobacteria;Flavobacteriales;Flavobacteriaceae;Gilvibacter	0	8.37412e-05
Archaea;Euryarchaeota;Methanomicrobia;ANME-1;ANME-1a	0	8.37412e-05		Bacteria;Bacteroidetes;Flavobacteria;Flavobacteriales;Flavobacteriaceae;Meridianimaribacter	0	8.37412e-05
Archaea;Euryarchaeota;Methanomicrobia;ANME-1;ANME-1b	0	0.000167482		Bacteria;Bacteroidetes;Flavobacteria;Flavobacteriales;Flavobacteriaceae;Mesonia	0	8.37412e-05
Archaea;Euryarchaeota;Methanomicrobia;Methanocellales;MidArch4	0	0.000167482		Bacteria;Bacteroidetes;Flavobacteria;Flavobacteriales;Flavobacteriaceae;Weeksella	0	8.37412e-05
Archaea;Euryarchaeota;Methanomicrobia;Methanomicrobiales;02-02-504	0	0.000586188		Bacteria;Bacteroidetes;Sphingobacteriia;Sphingobacteriales;Saprospiraceae;Rubidimonas	0	8.37412e-05
Archaea;Euryarchaeota;Methanomicrobia;Methanomicrobiales;LR-13	0	4.18706e-05		Bacteria;Chloroflexi;Chloroflexi;Chloroflexales;Chloroflexaceae;Chloronema	0	8.37412e-05
Archaea;Euryarchaeota;Methanomicrobia;Methanomicrobiales;Methanomicrobiaceae	0	0.299835		Bacteria;Chloroflexi;Ktedonobacteria	0	8.37412e-05
Archaea;Euryarchaeota;Methanomicrobia;Methanomicrobiales;Methanomicrobiaceae;Methanoculleus	0	8.37412e-05		Bacteria;Chloroflexi;Ktedonobacteria;JG30-KF-AS9	0	8.37412e-05
Archaea;Euryarchaeota;Methanomicrobia;Methanomicrobiales;Methanomicrobiaceae;Methanomicrobium	0	4.18706e-05		Bacteria;Cyanobacteria;Cyanobacteria;SubsectionIII;FamilyI;Geitlerinema	0	8.37412e-05
Archaea;Euryarchaeota;Methanomicrobia;Methanomicrobiales;Methanoregulaceae;Methanolinea	0	0.000628059		Bacteria;Cyanobacteria;Cyanobacteria;SubsectionIII;FamilyI;Spirulina	0	8.37412e-05
Archaea;Euryarchaeota;Methanomicrobia;Methanomicrobiales;Methanospirillaceae;Methanospirillum	0	0.00293094		Bacteria;Cyanobacteria;Cyanobacteria;SubsectionIV;FamilyI;Nodularia	0	8.37412e-05
Archaea;Euryarchaeota;Methanomicrobia;Methanomicrobiales;Rice_Cluster_II	0	0.14303		Bacteria;Deferribacteres;Deferribacteres;Deferribacterales;Deferribacteraceae;Geovibrio	0	8.37412e-05
Archaea;Euryarchaeota;Methanomicrobia;Methanomicrobiales;SMS-sludge7	0	4.18706e-05		Bacteria;Fibrobacteres;Fibrobacteria;R76-B150	0	8.37412e-05
Archaea;Euryarchaeota;Methanomicrobia;Methanomicrobiales;uncultured	0	0.00845786		Bacteria;Firmicutes;Bacilli;Bacillales;Bacillaceae;Alkalibacillus	0	8.37412e-05
Archaea;Euryarchaeota;Methanomicrobia;Methanosarcinales;ANME-2a-2b	0	0.000376835		Bacteria;Firmicutes;Bacilli;Bacillales;Bacillaceae;Marinococcus	0	8.37412e-05
Archaea;Euryarchaeota;Methanomicrobia;Methanosarcinales;ANME-2c	0	0.000167482		Bacteria;Firmicutes;Bacilli;Bacillales;Bacillaceae;Thalassobacillus	0	8.37412e-05
Archaea;Euryarchaeota;Methanomicrobia;Methanosarcinales;GOM_Arc_I	0	0.00732735		Bacteria;Firmicutes;Bacilli;Lactobacillales;Aerococcaceae;Dolosicoccus	0	8.37412e-05
Archaea;Euryarchaeota;Methanomicrobia;Methanosarcinales;Methanosarcinaceae;ANME-3	0	0.000167482		Bacteria;Firmicutes;Bacilli;Lactobacillales;Carnobacteriaceae;Allofustis	0	8.37412e-05
Archaea;Euryarchaeota;Methanomicrobia;Methanosarcinales;Methanosarcinaceae;Methanococcoides	0	4.18706e-05		Bacteria;Firmicutes;Bacilli;Lactobacillales;Carnobacteriaceae;Isobaculum	0	8.37412e-05
Archaea;Euryarchaeota;Methanomicrobia;Methanosarcinales;Methanosarcinaceae;Methanohalophilus	0	4.18706e-05		Bacteria;Firmicutes;Bacilli;Lactobacillales;Carnobacteriaceae;Lacticigenium	0	8.37412e-05
Archaea;Euryarchaeota;Methanomicrobia;Methanosarcinales;Methanosarcinaceae;Methanolobus	0	4.18706e-05		Bacteria;Firmicutes;Clostridia	0	8.37412e-05
Archaea;Euryarchaeota;Methanomicrobia;Methanosarcinales;Methermicoccaceae;Methermicoccus	0	8.37412e-05		Bacteria;Firmicutes;Clostridia;Clostridiales;Family_XI_Incertae_Sedis;Finegoldia	0	8.37412e-05
Archaea;Euryarchaeota;Thermoplasmata;20a-9	0	0.00870908		Bacteria;Firmicutes;Clostridia;Clostridiales;Family_XVI_Incertae_Sedis;Carboxydocella	0	8.37412e-05
Archaea;Euryarchaeota;Thermoplasmata;Kazan-3A-21	0	8.37412e-05		Bacteria;Firmicutes;Clostridia;Clostridiales;Heliobacteriaceae;Heliophilum	0	8.37412e-05
Archaea;Euryarchaeota;Thermoplasmata;Marine_Benthic_Group_E	0	0.00234475		Bacteria;Firmicutes;Clostridia;Clostridiales;JTB215	0	8.37412e-05
Archaea;Euryarchaeota;Thermoplasmata;MSBL1	0	8.37412e-05		Bacteria;Firmicutes;Clostridia;Clostridiales;Lachnospiraceae;Sporobacterium_	0	8.37412e-05
Archaea;Euryarchaeota;Thermoplasmata;Thermoplasmatales	0	4.18706e-05		Bacteria;Firmicutes;Clostridia;Clostridiales;Peptococcaceae;Desulfonispora	0	8.37412e-05
Archaea;Euryarchaeota;Thermoplasmata;Thermoplasmatales;20c-4	0	0.000209353		Bacteria;Firmicutes;Clostridia;Clostridiales;Peptococcaceae;Peptococcus	0	8.37412e-05
Archaea;Euryarchaeota;Thermoplasmata;Thermoplasmatales;2B5	0	8.37412e-05		Bacteria;Firmicutes;Clostridia;Clostridiales;Veillonellaceae;Pectinatus	0	8.37412e-05
Archaea;Euryarchaeota;Thermoplasmata;Thermoplasmatales;AMOS1A-4113-D04	0	0.00322403		Bacteria;Firmicutes;Clostridia;Halanaerobiales	0	8.37412e-05
Archaea;Euryarchaeota;Thermoplasmata;Thermoplasmatales;Amsterdam-1A-44	0	0.000125612		Bacteria;Firmicutes;Clostridia;Halanaerobiales;Halobacteroidaceae;Sporohalobacter	0	8.37412e-05
Archaea;Euryarchaeota;Thermoplasmata;Thermoplasmatales;ANT06-05	0	0.00552692		Bacteria;Firmicutes;Clostridia;Thermoanaerobacterales;Family_III_Incertae_Sedis;Fervidicola	0	8.37412e-05
Archaea;Euryarchaeota;Thermoplasmata;Thermoplasmatales;ASC21	0	0.00293094		Bacteria;Firmicutes;Clostridia;Thermoanaerobacterales;Family_IV_Incertae_Sedis;Mahella	0	8.37412e-05
Archaea;Euryarchaeota;Thermoplasmata;Thermoplasmatales;CCA47	0	0.00364274		Bacteria;Lentisphaerae;Lentisphaeria;CVer-2_termite_group	0	8.37412e-05
Archaea;Euryarchaeota;Thermoplasmata;Thermoplasmatales;Ferroplasmaceae;Acidiplasma	0	8.37412e-05		Bacteria;Lentisphaerae;Lentisphaeria;Lentisphaerales;Lentisphaeraceae;Lentisphaera	0	8.37412e-05
Archaea;Euryarchaeota;Thermoplasmata;Thermoplasmatales;Marine_Benthic_Group_D_and_DHVEG-1	0	0.123602		Bacteria;Lentisphaerae;Lentisphaeria;R76-B128	0	8.37412e-05
Archaea;Euryarchaeota;Thermoplasmata;Thermoplasmatales;Marine_Group_II	0	0.00431267		Bacteria;Planctomycetes;Phycisphaerae;C86	0	8.37412e-05
Archaea;Euryarchaeota;Thermoplasmata;Thermoplasmatales;Marine_Group_III	0	8.37412e-05		Bacteria;Planctomycetes;Phycisphaerae;MSB-3A7_sediment_group	0	8.37412e-05
Archaea;Euryarchaeota;Thermoplasmata;Thermoplasmatales;MKCST-A3	0	0.000460576		Bacteria;Proteobacteria;Alphaproteobacteria;Rhodobacterales;Rhodobacteraceae;Roseobacter_clade_OCT_lineage	0	8.37412e-05
Archaea;Euryarchaeota;Thermoplasmata;Thermoplasmatales;Thermoplasmataceae;Thermoplasma	0	8.37412e-05		Bacteria;Proteobacteria;Alphaproteobacteria;Rickettsiales;Anaplasmataceae	0	8.37412e-05
Archaea;Euryarchaeota;Thermoplasmata;Thermoplasmatales;vadinCA11_gut_group	0	0.00075367		Bacteria;Proteobacteria;Betaproteobacteria;Burkholderiales;Alcaligenaceae;Kerstersia	0	8.37412e-05
Archaea;Euryarchaeota;Thermoplasmata;Thermoplasmatales;VC2.1_Arc6	0	0.000502447		Bacteria;Proteobacteria;Betaproteobacteria;Burkholderiales;Alcaligenaceae;Pigmentiphaga	0	8.37412e-05
Archaea;Euryarchaeota;Thermoplasmata;WCHA1-57	0	8.37412e-05		Bacteria;Proteobacteria;Betaproteobacteria;Hydrogenophilales;Hydrogenophilaceae;Sulfuricella	0	8.37412e-05
Archaea;Korarchaeota;Candidatus_Korarchaeum	0	0.000251223		Bacteria;Proteobacteria;Betaproteobacteria;Neisseriales;Neisseriaceae;Andreprevotia	0	8.37412e-05
Archaea;Thaumarchaeota	0	8.37412e-05		Bacteria;Proteobacteria;Betaproteobacteria;Rhodocyclales;Rhodocyclaceae;Sterolibacterium	0	8.37412e-05
Archaea;Thaumarchaeota;AK56	0	0.00150734		Bacteria;Proteobacteria;Betaproteobacteria;Rhodocyclales;Rhodocyclaceae;Uliginosibacterium	0	8.37412e-05
Archaea;Thaumarchaeota;Group_C3	0	0.0372229		Bacteria;Proteobacteria;Deltaproteobacteria;10bav-F6	0	8.37412e-05
Archaea;Thaumarchaeota;Marine_Benthic_Group_A	0	0.00653181		Bacteria;Proteobacteria;Deltaproteobacteria;Desulfobacterales;Desulfobacteraceae;Candidatus_Magnetananas	0	8.37412e-05
Archaea;Thaumarchaeota;Marine_Benthic_Group_B	0	0.00510821		Bacteria;Proteobacteria;Deltaproteobacteria;Desulfuromonadales;AKYH776	0	8.37412e-05
Archaea;Thaumarchaeota;Papm3A43	0	8.37412e-05		Bacteria;Proteobacteria;Deltaproteobacteria;Myxococcales;Cystobacterineae;Cystobacteraceae	0	8.37412e-05
Archaea;Thaumarchaeota;pMC2A209	0	8.37412e-05		Bacteria;Proteobacteria;Deltaproteobacteria;Myxococcales;FFCH16767	0	8.37412e-05
Archaea;Thaumarchaeota;pSL12	0	0.000334965		Bacteria;Proteobacteria;Epsilonproteobacteria;Campylobacterales;Campylobacteraceae	0	8.37412e-05
Archaea;Thaumarchaeota;Terrestrial_Hot_Spring_Gp(THSCG)	0	0.00100489		Bacteria;Proteobacteria;Gammaproteobacteria;Aeromonadales;Succinivibrionaceae;Anaerobiospirillum	0	8.37412e-05
Archaea;Thaumarchaeota;TOTO-A6-15	0	0.000125612		Bacteria;Proteobacteria;Gammaproteobacteria;Aeromonadales;Succinivibrionaceae;Ruminobacter	0	8.37412e-05
Archaea;Thaumarchaeota;Z273FA48	0	0.000376835		Bacteria;Proteobacteria;Gammaproteobacteria;Alteromonadales;Alteromonadaceae;Glaciecola	0	8.37412e-05
Bacteria;Acidobacteria;Acidobacteria;d142	0	8.37412e-05		Bacteria;Proteobacteria;Gammaproteobacteria;BD72BR169	0	8.37412e-05
Bacteria;Acidobacteria;Acidobacteria;FFCH5909	0	0.000167482		Bacteria;Proteobacteria;Gammaproteobacteria;Enterobacteriales;Enterobacteriaceae;Candidatus_Ishikawaella	0	8.37412e-05
Bacteria;Acidobacteria;Acidobacteria;GBS-L1-B05	0	0.000167482		Bacteria;Proteobacteria;Gammaproteobacteria;Enterobacteriales;Enterobacteriaceae;Yersinia	0	8.37412e-05
Bacteria;Actinobacteria;Actinobacteria	0	0.000125612		Bacteria;Proteobacteria;Gammaproteobacteria;Order_Incertae_Sedis;Family_Incertae_Sedis;Sedimenticola	0	8.37412e-05
Bacteria;Actinobacteria;Actinobacteria;Actinopolysporales;Actinopolysporaceae;Actinopolyspora	0	0.000167482		Bacteria;Proteobacteria;Gammaproteobacteria;Pasteurellales;Pasteurellaceae;Aggregatibacter	0	8.37412e-05
Bacteria;Actinobacteria;Actinobacteria;Bifidobacteriales;Bifidobacteriaceae	0	0.000795541		Bacteria;Proteobacteria;Gammaproteobacteria;Pasteurellales;Pasteurellaceae;Avibacterium	0	8.37412e-05
Bacteria;Actinobacteria;Actinobacteria;Bifidobacteriales;Bifidobacteriaceae;Scardovia	0	0.00188418		Bacteria;Spirochaetes;Spirochaetes;MSBL8	0	8.37412e-05
Bacteria;Actinobacteria;Actinobacteria;Corynebacteriales;Dietziaceae;Dietzia	0	0.000125612		Bacteria;Spirochaetes;Spirochaetes;NK-L14	0	8.37412e-05
Bacteria;Actinobacteria;Actinobacteria;Corynebacteriales;Segniliparaceae;Segniliparus	0	4.18706e-05		Bacteria;Synergistetes;Synergistia;Synergistales;Synergistaceae;Synergistes	0	8.37412e-05
Bacteria;Actinobacteria;Actinobacteria;Frankiales;Cryptosporangiaceae;Cryptosporangium	0	8.37412e-05		Bacteria;Tenericutes;Mollicutes;Candidatus_Phytoplasma	0	8.37412e-05
Bacteria;Actinobacteria;Actinobacteria;Frankiales;Sporichthyaceae;Candidatus_Planktophila	0	0.00175856		Bacteria;Tenericutes;Mollicutes;Entomoplasmatales;Entomoplasmataceae;Entomoplasma	0	8.37412e-05
Bacteria;Actinobacteria;Actinobacteria;Glycomycetales;Glycomycetaceae	0	8.37412e-05		Bacteria;Proteobacteria;Gammaproteobacteria;Xanthomonadales;Sinobacteraceae;Nevskia	0.00863083	4.18706e-05
Bacteria;Actinobacteria;Actinobacteria;Glycomycetales;Glycomycetaceae;Haloglycomyces	0	8.37412e-05		Bacteria;Proteobacteria;Alphaproteobacteria;Rhodospirillales;Rhodospirillaceae;Magnetospirillum	0.00425937	4.18706e-05
Bacteria;Actinobacteria;Actinobacteria;Kineosporiales;Kineosporiaceae;Kineococcus	0	0		Bacteria;Proteobacteria;Alphaproteobacteria;Rhizobiales;Phyllobacteriaceae;Phyllobacterium	0.00229782	4.18706e-05
Bacteria;Actinobacteria;Actinobacteria;Kineosporiales;Kineosporiaceae;Pseudokineococcus	0	4.18706e-05		Bacteria;Proteobacteria;Alphaproteobacteria;Rhizobiales;Bartonellaceae;Bartonella	0.00207364	4.18706e-05
Bacteria;Actinobacteria;Actinobacteria;Micrococcales;AKAU3644	0	0.000125612		Bacteria;Proteobacteria;Alphaproteobacteria;Rhodospirillales;Acetobacteraceae;Stella	0.00190551	4.18706e-05
Bacteria;Actinobacteria;Actinobacteria;Micrococcales;Dermacoccaceae	0	4.18706e-05		Bacteria;Proteobacteria;Alphaproteobacteria;Rhizobiales;Aurantimonadaceae	0.00145715	4.18706e-05
Bacteria;Actinobacteria;Actinobacteria;Micrococcales;Dermacoccaceae;Dermacoccus	0	0.000125612		Bacteria;Proteobacteria;Alphaproteobacteria;Rhodobacterales;Rhodobacteraceae;Stappia	0.00112089	4.18706e-05
Bacteria;Actinobacteria;Actinobacteria;Micrococcales;Intrasporangiaceae	0	8.37412e-05		Bacteria;Proteobacteria;Alphaproteobacteria;Sphingomonadales;DSSF69	0.00112089	4.18706e-05
Bacteria;Actinobacteria;Actinobacteria;Micrococcales;Intrasporangiaceae;Janibacter	0	4.18706e-05		Bacteria;Proteobacteria;Alphaproteobacteria;Rhizobiales;Brucellaceae;Pseudochrobactrum	0.000896709	4.18706e-05
Bacteria;Actinobacteria;Actinobacteria;Micrococcales;Intrasporangiaceae;Lapillicoccus	0	0		Bacteria;Proteobacteria;Alphaproteobacteria;Rhodobacterales;Rhodobacteraceae;Pseudovibrio	0.000840665	4.18706e-05
Bacteria;Actinobacteria;Actinobacteria;Micrococcales;Intrasporangiaceae;Terracoccus	0	0		Bacteria;Proteobacteria;Alphaproteobacteria;Rhizobiales;FFCH5858	0.000672532	4.18706e-05
Bacteria;Actinobacteria;Actinobacteria;Micrococcales;Microbacteriaceae;Agreia	0	8.37412e-05		Bacteria;Proteobacteria;Alphaproteobacteria;Rhizobiales;P-102	0.000560443	4.18706e-05
Bacteria;Actinobacteria;Actinobacteria;Micrococcales;Microbacteriaceae;Alpinimonas	0	4.18706e-05		Bacteria;Proteobacteria;Alphaproteobacteria;Rhizobiales;Rhizobiaceae;Kaistia	0.000560443	4.18706e-05
Bacteria;Actinobacteria;Actinobacteria;Micrococcales;Microbacteriaceae;Clavibacter	0	0.000167482		Bacteria;Proteobacteria;Alphaproteobacteria;Sphingomonadales;Sphingomonadaceae;Sandaracinobacter	0.000560443	4.18706e-05
Bacteria;Actinobacteria;Actinobacteria;Micrococcales;Microbacteriaceae;Labedella	0	4.18706e-05		Bacteria;Proteobacteria;Alphaproteobacteria;Rhizobiales;Hyphomicrobiaceae;Prosthecomicrobium	0.000504399	4.18706e-05
Bacteria;Actinobacteria;Actinobacteria;Micrococcales;Microbacteriaceae;Microcella	0	4.18706e-05		Bacteria;Proteobacteria;Betaproteobacteria;Hydrogenophilales;Hydrogenophilaceae;Tepidiphilus	0.00039231	4.18706e-05
Bacteria;Actinobacteria;Actinobacteria;Micrococcales;Microbacteriaceae;Microterricola	0	4.18706e-05		Bacteria;Proteobacteria;SPOTSOCT00m83	0.00039231	4.18706e-05
Bacteria;Actinobacteria;Actinobacteria;Micrococcales;Microbacteriaceae;Phycicola	0	4.18706e-05		Bacteria;Actinobacteria;Actinobacteria;Corynebacteriales;Nocardiaceae;Williamsia	0.000336266	4.18706e-05
Bacteria;Actinobacteria;Actinobacteria;Micrococcales;Microbacteriaceae;Subtercola	0	4.18706e-05		Bacteria;Proteobacteria;Gammaproteobacteria;Alteromonadales;Alteromonadaceae;Simiduia	0.000336266	4.18706e-05
Bacteria;Actinobacteria;Actinobacteria;Micrococcales;Micrococcaceae;Kocuria	0	0.000251223		Bacteria;Proteobacteria;Gammaproteobacteria;Methylococcales;Methylococcaceae	0.000336266	4.18706e-05
Bacteria;Actinobacteria;Actinobacteria;Micrococcales;Micrococcaceae;Rothia	0	4.18706e-05		Bacteria;Bacteroidetes;Cytophagia;Cytophagales;Flammeovirgaceae;Fulvivirga	0.000280222	4.18706e-05
Bacteria;Actinobacteria;Actinobacteria;Micrococcales;Micrococcaceae;Sinomonas	0	4.18706e-05		Bacteria;Firmicutes;Clostridia;Thermoanaerobacterales;Family_III_Incertae_Sedis;Caldicellulosiruptor	0.000280222	4.18706e-05
Bacteria;Actinobacteria;Actinobacteria;Micrococcales;Promicromonosporaceae;Xylanimonas	0	0.000125612		Bacteria;Proteobacteria;Alphaproteobacteria;Sphingomonadales;JG34-KF-161	0.000280222	4.18706e-05
Bacteria;Actinobacteria;Actinobacteria;Micromonosporales;Micromonosporaceae	0	8.37412e-05		Bacteria;Proteobacteria;Gammaproteobacteria;Alteromonadales;Alteromonadaceae;Microbulbifer	0.000280222	4.18706e-05
Bacteria;Actinobacteria;Actinobacteria;Micromonosporales;Micromonosporaceae;Actinoplanes	0	8.37412e-05		Bacteria;Proteobacteria;Gammaproteobacteria;Enterobacteriales;Enterobacteriaceae;Dickeya	0.000224177	4.18706e-05
Bacteria;Actinobacteria;Actinobacteria;Micromonosporales;Micromonosporaceae;Longispora	0	0.000251223		Bacteria;Proteobacteria;Gammaproteobacteria;Oceanospirillales;Oceanospirillaceae;Marinobacterium	0.000224177	4.18706e-05
Bacteria;Actinobacteria;Actinobacteria;Micromonosporales;Micromonosporaceae;Planosporangium	0	0.003559		Bacteria;Proteobacteria;Gammaproteobacteria;Order_Incertae_Sedis;Family_Incertae_Sedis;Thiohalophilus	0.000224177	4.18706e-05
Bacteria;Actinobacteria;Actinobacteria;Micromonosporales;Micromonosporaceae;Salinispora	0	4.18706e-05		Bacteria;Actinobacteria;Actinobacteria;Streptosporangiales;Thermomonosporaceae;Thermobispora	0.000168133	4.18706e-05
Bacteria;Actinobacteria;Actinobacteria;Micromonosporales;Micromonosporaceae;Virgisporangium	0	0.00075367		Bacteria;Bacteroidetes;Flavobacteria;Flavobacteriales;Blattabacteriaceae;Candidatus_Brownia	0.000168133	4.18706e-05
Bacteria;Actinobacteria;Actinobacteria;Propionibacteriales;Propionibacteriaceae;Aestuariimicrobium	0	0.000251223		Bacteria;Bacteroidetes;Sphingobacteriia;Sphingobacteriales;Saprospiraceae;Lewinella	0.000168133	4.18706e-05
Bacteria;Actinobacteria;Actinobacteria;Propionibacteriales;Propionibacteriaceae;Brooklawnia	0	8.37412e-05		Bacteria;Proteobacteria;Alphaproteobacteria;Caulobacterales;Hyphomonadaceae;Henriciella	0.000168133	4.18706e-05
Bacteria;Actinobacteria;Actinobacteria;Propionibacteriales;Propionibacteriaceae;Friedmanniella	0	0.000251223		Bacteria;Proteobacteria;Alphaproteobacteria;Rhizobiales;Hyphomicrobiaceae;Methylorhabdus	0.000168133	4.18706e-05
Bacteria;Actinobacteria;Actinobacteria;Propionibacteriales;Propionibacteriaceae;Micropruina	0	0.000167482		Bacteria;Proteobacteria;Alphaproteobacteria;Rhodobacterales;Rhodobacteraceae;Thioclava	0.000168133	4.18706e-05
Bacteria;Actinobacteria;Actinobacteria;Propionibacteriales;Propionibacteriaceae;Propionicimonas	0	8.37412e-05		Bacteria;Proteobacteria;Betaproteobacteria;Burkholderiales;Burkholderiaceae;Chitinimonas	0.000168133	4.18706e-05
Bacteria;Actinobacteria;Actinobacteria;Propionibacteriales;Propionibacteriaceae;Propionimicrobium	0	0.000460576		Bacteria;Proteobacteria;Deltaproteobacteria;Desulfovibrionales;Desulfohalobiaceae;Desulfothermus	0.000168133	4.18706e-05
Bacteria;Actinobacteria;Actinobacteria;Pseudonocardiales;Pseudonocardiaceae	0	4.18706e-05		Bacteria;Proteobacteria;Deltaproteobacteria;Desulfuromonadales;Desulfuromonadaceae;Malonomas	0.000168133	4.18706e-05
Bacteria;Actinobacteria;Actinobacteria;Pseudonocardiales;Pseudonocardiaceae;Saccharothrix	0	0.000209353		Bacteria;Proteobacteria;Gammaproteobacteria;Chromatiales;Chromatiaceae;Marichromatium	0.000168133	4.18706e-05
Bacteria;Actinobacteria;Actinobacteria;Pseudonocardiales;Pseudonocardiaceae;Streptoalloteichus	0	0.000376835		Bacteria;Actinobacteria;Actinobacteria;Actinomycetales;Actinomycetaceae;Varibaculum	0.000112089	4.18706e-05
Bacteria;Actinobacteria;Actinobacteria;Streptosporangiales;Streptosporangiaceae	0	4.18706e-05		Bacteria;Actinobacteria;Actinobacteria;Frankiales;Nakamurellaceae;Humicoccus	0.000112089	4.18706e-05
Bacteria;Actinobacteria;Actinobacteria;Streptosporangiales;Streptosporangiaceae;Herbidospora	0	4.18706e-05		Bacteria;Actinobacteria;Actinobacteria;Propionibacteriales;Propionibacteriaceae;Luteococcus	0.000112089	4.18706e-05
Bacteria;Actinobacteria;Coriobacteriia;Coriobacteriales;Coriobacteriaceae;Cryptobacterium	0	0.000209353		Bacteria;Actinobacteria;Actinobacteria;Streptosporangiales;Streptosporangiaceae;Sphaerisporangium	0.000112089	4.18706e-05
Bacteria;Actinobacteria;Coriobacteriia;Coriobacteriales;Coriobacteriaceae;Olsenella	0	0.000167482		Bacteria;Bacteroidetes;Cytophagia;Cytophagales;Cyclobacteriaceae;Cyclobacterium	0.000112089	4.18706e-05
Bacteria;Actinobacteria;Coriobacteriia;Coriobacteriales;Coriobacteriaceae;Paraeggerthella	0	4.18706e-05		Bacteria;Bacteroidetes;Flavobacteria;Flavobacteriales;Flavobacteriaceae;Formosa	0.000112089	4.18706e-05
Bacteria;Actinobacteria;Thermoleophilia;Solirubrobacterales	0	4.18706e-05		Bacteria;Bacteroidetes;ML602M-17	0.000112089	4.18706e-05
Bacteria;Actinobacteria;Thermoleophilia;Solirubrobacterales;288-2	0	4.18706e-05		Bacteria;Chlamydiae;Chlamydiae;Chlamydiales;Chlamydiaceae;Chlamydophila	0.000112089	4.18706e-05
Bacteria;Actinobacteria;Thermoleophilia;Solirubrobacterales;FFCH13075	0	8.37412e-05		Bacteria;Firmicutes;Clostridia;Clostridiales;Family_XVII_Incertae_Sedis;Thermaerobacter	0.000112089	4.18706e-05
Bacteria;Actinobacteria;Thermoleophilia;Solirubrobacterales;Q3-6C1	0	8.37412e-05		Bacteria;Proteobacteria;Alphaproteobacteria;Rhodospirillales;Acetobacteraceae;Saccharibacter	0.000112089	4.18706e-05
Bacteria;Actinobacteria;Thermoleophilia;Solirubrobacterales;YNPFFP1	0	0.000209353		Bacteria;Proteobacteria;Alphaproteobacteria;Rhodospirillales;Rhodospirillaceae;Oceanibaculum	0.000112089	4.18706e-05
Bacteria;Actinobacteria;Thermoleophilia;Thermophilales;Thermoleophilaceae;Thermoleophilum	0	0.000418706		Bacteria;Proteobacteria;Alphaproteobacteria;Rhodospirillales;Rhodospirillaceae;Rhodocista	0.000112089	4.18706e-05
Bacteria;Aquificae;Aquificae;Aquificales;Aquificaceae;Hydrogenobaculum	0	8.37412e-05		Bacteria;Proteobacteria;Deltaproteobacteria;Desulfovibrionales;Desulfovibrionaceae;Desulfocurvus	0.000112089	4.18706e-05
Bacteria;Aquificae;Aquificae;Aquificales;Aquificaceae;Thermocrinis	0	8.37412e-05		Bacteria;Proteobacteria;Deltaproteobacteria;Myxococcales;Myxococcaceae;Corallococcus	0.000112089	4.18706e-05
Bacteria;Aquificae;Aquificae;Aquificales;Hydrogenothermaceae;Hydrogenothermus	0	8.37412e-05		Bacteria;Proteobacteria;Gammaproteobacteria;Enterobacteriales;Enterobacteriaceae;Hafnia-Obesumbacterium	0.000112089	4.18706e-05
Bacteria;Bacteroidetes;Bacteroidia;Bacteroidales;009E01-B-SD-P15	0	8.37412e-05		Bacteria;Proteobacteria;Gammaproteobacteria;OXIC-003	0.000112089	4.18706e-05
Bacteria;Bacteroidetes;Bacteroidia;Bacteroidales;GZKB124	0	0.00075367		Bacteria;Actinobacteria;Actinobacteria;Frankiales;Nakamurellaceae;Saxeibacter	5.60443e-05	4.18706e-05
Bacteria;Bacteroidetes;Bacteroidia;Bacteroidales;M2PB4-65_termite_group	0	4.18706e-05		Bacteria;Actinobacteria;Actinobacteria;Micrococcales;Dermacoccaceae;Luteipulveratus	5.60443e-05	4.18706e-05
Bacteria;Bacteroidetes;Bacteroidia;Bacteroidales;Marinilabiaceae;Marinilabilia	0	8.37412e-05		Bacteria;Actinobacteria;Actinobacteria;Micrococcales;Microbacteriaceae;Agrococcus	5.60443e-05	4.18706e-05
Bacteria;Bacteroidetes;Bacteroidia;Bacteroidales;Porphyromonadaceae;Candidatus_Symbiothrix	0	8.37412e-05		Bacteria;Actinobacteria;Actinobacteria;Micromonosporales;Micromonosporaceae;Verrucosispora	5.60443e-05	4.18706e-05
Bacteria;Bacteroidetes;Bacteroidia;Bacteroidales;Rikenellaceae;PeHg26_Pachnoda_group	0	4.18706e-05		Bacteria;Actinobacteria;Actinobacteria;Propionibacteriales;Propionibacteriaceae;Ponticoccus	5.60443e-05	4.18706e-05
Bacteria;Bacteroidetes;Bacteroidia;Bacteroidales;Rikenellaceae;Rs-D38_termite_group	0	4.18706e-05		Bacteria;Bacteroidetes;Bacteroidia;Bacteroidales;FTLpost3	5.60443e-05	4.18706e-05
Bacteria;Bacteroidetes;Bacteroidia;Bacteroidales;Rikenellaceae;U29-B03	0	8.37412e-05		Bacteria;Bacteroidetes;Cytophagia;Cytophagales;Cytophagaceae;Arcicella	5.60443e-05	4.18706e-05
Bacteria;Bacteroidetes;Bacteroidia;Bacteroidales;Rs-E47_termite_group	0	8.37412e-05		Bacteria;Bacteroidetes;Flavobacteria;Flavobacteriales;Cryomorphaceae	5.60443e-05	4.18706e-05
Bacteria;Bacteroidetes;Cytophagia;Cytophagales;Cyclobacteriaceae	0	4.18706e-05		Bacteria;Bacteroidetes;Flavobacteria;Flavobacteriales;Flavobacteriaceae;Sediminicola	5.60443e-05	4.18706e-05
Bacteria;Bacteroidetes;Cytophagia;Cytophagales;Cyclobacteriaceae;Fontibacter	0	4.18706e-05		Bacteria;Firmicutes;Clostridia;Clostridiales;Veillonellaceae;Propionispira	5.60443e-05	4.18706e-05
Bacteria;Bacteroidetes;Cytophagia;Cytophagales;Cytophagaceae;Dyadobacter	0	0.000167482		Bacteria;Proteobacteria;Alphaproteobacteria;Rhodobacterales;Rhodobacteraceae;Sediminimonas	5.60443e-05	4.18706e-05
Bacteria;Bacteroidetes;Cytophagia;Cytophagales;Cytophagaceae;Flectobacillus	0	4.18706e-05		Bacteria;Proteobacteria;Alphaproteobacteria;Rhodospirillales;Rhodospirillaceae;Marispirillum	5.60443e-05	4.18706e-05
Bacteria;Bacteroidetes;Cytophagia;Cytophagales;Cytophagaceae;Leadbetterella	0	4.18706e-05		Bacteria;Proteobacteria;Alphaproteobacteria;Rhodospirillales;Rhodospirillaceae;Rhodospira	5.60443e-05	4.18706e-05
Bacteria;Bacteroidetes;Cytophagia;Cytophagales;Cytophagaceae;Meniscus	0	0.170916		Bacteria;Proteobacteria;Betaproteobacteria;Burkholderiales;Alcaligenaceae;Bordetella	5.60443e-05	4.18706e-05
Bacteria;Bacteroidetes;Cytophagia;Cytophagales;Cytophagaceae;Siphonobacter	0	0.000167482		Bacteria;Proteobacteria;Betaproteobacteria;Burkholderiales;Alcaligenaceae;MWH-UniP1_aquatic_group	5.60443e-05	4.18706e-05
Bacteria;Bacteroidetes;Cytophagia;Cytophagales;Flammeovirgaceae;Candidatus_Paenicardinium	0	8.37412e-05		Bacteria;Proteobacteria;Betaproteobacteria;Burkholderiales;Burkholderiaceae;Polynucleobacter	5.60443e-05	4.18706e-05
Bacteria;Bacteroidetes;Cytophagia;Cytophagales;Flammeovirgaceae;Flexithrix	0	0.000293094		Bacteria;Proteobacteria;Betaproteobacteria;Neisseriales;Neisseriaceae;Deefgea	5.60443e-05	4.18706e-05
Bacteria;Bacteroidetes;Cytophagia;Cytophagales;Flammeovirgaceae;Roseivirga	0	8.37412e-05		Bacteria;Proteobacteria;Betaproteobacteria;Rhodocyclales;Rhodocyclaceae;Rhodocyclus	5.60443e-05	4.18706e-05
Bacteria;Bacteroidetes;Cytophagia;Order_III_Incertae_Sedis;B2706-C7	0	0.000167482		Bacteria;Proteobacteria;Deltaproteobacteria;Desulfuromonadales;Desulfuromonadaceae	5.60443e-05	4.18706e-05
Bacteria;Bacteroidetes;Cytophagia;Order_III_Incertae_Sedis;HK-RBC54	0	0.000544317		Bacteria;Proteobacteria;Deltaproteobacteria;Desulfuromonadales;JN18-A94-J	5.60443e-05	4.18706e-05
Bacteria;Bacteroidetes;Cytophagia;Order_III_Incertae_Sedis;MAT-CR-P4-C12	0	0.0007118		Bacteria;Proteobacteria;Deltaproteobacteria;Myxococcales;Nannocystineae;Nannocystaceae	5.60443e-05	4.18706e-05
Bacteria;Bacteroidetes;Cytophagia;Order_III_Incertae_Sedis;uncultured	0	0.000167482		Bacteria;Proteobacteria;Deltaproteobacteria;Myxococcales;Polyangiaceae	5.60443e-05	4.18706e-05
Bacteria;Bacteroidetes;Cytophagia;Order_IV_Incertae_Sedis;Family_Incertae_Sedis;Thermonema	0	0.000209353		Bacteria;Proteobacteria;Gammaproteobacteria;Chromatiales;Ectothiorhodospiraceae;Halorhodospira	5.60443e-05	4.18706e-05
Bacteria;Bacteroidetes;Flavobacteria;Flavobacteriales;Cryomorphaceae;Brumimicrobium	0	0.000125612		Bacteria;Proteobacteria;Gammaproteobacteria;Pseudomonadales;Moraxellaceae;Perlucidibaca	5.60443e-05	4.18706e-05
Bacteria;Bacteroidetes;Flavobacteria;Flavobacteriales;Cryomorphaceae;NS10_marine_group	0	0.000251223		Bacteria;Proteobacteria;JTB23	5.60443e-05	4.18706e-05
Bacteria;Bacteroidetes;Flavobacteria;Flavobacteriales;Cryomorphaceae;Wandonia	0	4.18706e-05		Bacteria;Proteobacteria;MACA-EFT26	5.60443e-05	4.18706e-05
Bacteria;Bacteroidetes;Flavobacteria;Flavobacteriales;Flavobacteriaceae;Aestuariicola	0	4.18706e-05		Bacteria;Verrucomicrobia;Opitutae;BC-COM435	5.60443e-05	4.18706e-05
Bacteria;Bacteroidetes;Flavobacteria;Flavobacteriales;Flavobacteriaceae;Arenibacter	0	4.18706e-05		Bacteria;Verrucomicrobia;Opitutae;Puniceicoccales;Puniceicoccaceae;Coraliomargarita	5.60443e-05	4.18706e-05
Bacteria;Bacteroidetes;Flavobacteria;Flavobacteriales;Flavobacteriaceae;Cellulophaga	0	0.000251223		Archaea;Crenarchaeota;Thermoprotei;Thermoproteales;Thermoproteaceae;Vulcanisaeta	0	4.18706e-05
Bacteria;Bacteroidetes;Flavobacteria;Flavobacteriales;Flavobacteriaceae;Chryseobacterium	0	0.000125612		Archaea;Euryarchaeota;Archaeoglobi;Archaeoglobales;Archaeoglobaceae	0	4.18706e-05
Bacteria;Bacteroidetes;Flavobacteria;Flavobacteriales;Flavobacteriaceae;Cloacibacterium	0	0.000125612		Archaea;Euryarchaeota;Methanobacteria;Methanobacteriales;Methanothermaceae;Methanothermus	0	4.18706e-05
Bacteria;Bacteroidetes;Flavobacteria;Flavobacteriales;Flavobacteriaceae;Galbibacter	0	4.18706e-05		Archaea;Euryarchaeota;Methanomicrobia;Methanomicrobiales;LR-13	0	4.18706e-05
Bacteria;Bacteroidetes;Flavobacteria;Flavobacteriales;Flavobacteriaceae;Gelidibacter	0	8.37412e-05		Archaea;Euryarchaeota;Methanomicrobia;Methanomicrobiales;Methanomicrobiaceae;Methanomicrobium	0	4.18706e-05
Bacteria;Bacteroidetes;Flavobacteria;Flavobacteriales;Flavobacteriaceae;Gilvibacter	0	8.37412e-05		Archaea;Euryarchaeota;Methanomicrobia;Methanomicrobiales;SMS-sludge7	0	4.18706e-05
Bacteria;Bacteroidetes;Flavobacteria;Flavobacteriales;Flavobacteriaceae;Meridianimaribacter	0	8.37412e-05		Archaea;Euryarchaeota;Methanomicrobia;Methanosarcinales;Methanosarcinaceae;Methanococcoides	0	4.18706e-05
Bacteria;Bacteroidetes;Flavobacteria;Flavobacteriales;Flavobacteriaceae;Mesonia	0	8.37412e-05		Archaea;Euryarchaeota;Methanomicrobia;Methanosarcinales;Methanosarcinaceae;Methanohalophilus	0	4.18706e-05
Bacteria;Bacteroidetes;Flavobacteria;Flavobacteriales;Flavobacteriaceae;Myroides	0	4.18706e-05		Archaea;Euryarchaeota;Methanomicrobia;Methanosarcinales;Methanosarcinaceae;Methanolobus	0	4.18706e-05
Bacteria;Bacteroidetes;Flavobacteria;Flavobacteriales;Flavobacteriaceae;Riemerella	0	4.18706e-05		Archaea;Euryarchaeota;Thermoplasmata;Thermoplasmatales	0	4.18706e-05
Bacteria;Bacteroidetes;Flavobacteria;Flavobacteriales;Flavobacteriaceae;Subsaxibacter	0	4.18706e-05		Bacteria;Actinobacteria;Actinobacteria;Corynebacteriales;Segniliparaceae;Segniliparus	0	4.18706e-05
Bacteria;Bacteroidetes;Flavobacteria;Flavobacteriales;Flavobacteriaceae;Weeksella	0	8.37412e-05		Bacteria;Actinobacteria;Actinobacteria;Kineosporiales;Kineosporiaceae;Pseudokineococcus	0	4.18706e-05
Bacteria;Bacteroidetes;Flavobacteria;Flavobacteriales;Flavobacteriaceae;Zeaxanthinibacter	0	0.000167482		Bacteria;Actinobacteria;Actinobacteria;Micrococcales;Dermacoccaceae	0	4.18706e-05
Bacteria;Bacteroidetes;Sphingobacteriia;Sphingobacteriales;Chitinophagaceae;Niastella	0	4.18706e-05		Bacteria;Actinobacteria;Actinobacteria;Micrococcales;Intrasporangiaceae;Janibacter	0	4.18706e-05
Bacteria;Bacteroidetes;Sphingobacteriia;Sphingobacteriales;CMW-169	0	0.000628059		Bacteria;Actinobacteria;Actinobacteria;Micrococcales;Microbacteriaceae;Alpinimonas	0	4.18706e-05
Bacteria;Bacteroidetes;Sphingobacteriia;Sphingobacteriales;KD1-131	0	0.0113469		Bacteria;Actinobacteria;Actinobacteria;Micrococcales;Microbacteriaceae;Labedella	0	4.18706e-05
Bacteria;Bacteroidetes;Sphingobacteriia;Sphingobacteriales;Saprospiraceae;Candidatus_Aquirestis	0	0.000334965		Bacteria;Actinobacteria;Actinobacteria;Micrococcales;Microbacteriaceae;Microcella	0	4.18706e-05
Bacteria;Bacteroidetes;Sphingobacteriia;Sphingobacteriales;Saprospiraceae;Rubidimonas	0	8.37412e-05		Bacteria;Actinobacteria;Actinobacteria;Micrococcales;Microbacteriaceae;Microterricola	0	4.18706e-05
Bacteria;Bacteroidetes;Sphingobacteriia;Sphingobacteriales;Sphingobacteriaceae	0	0.000376835		Bacteria;Actinobacteria;Actinobacteria;Micrococcales;Microbacteriaceae;Phycicola	0	4.18706e-05
Bacteria;Caldiserica;Caldisericia;Caldisericales;08D2Z23	0	0.000125612		Bacteria;Actinobacteria;Actinobacteria;Micrococcales;Microbacteriaceae;Subtercola	0	4.18706e-05
Bacteria;Caldiserica;Caldisericia;Caldisericales;TTA-B1	0	0.0007118		Bacteria;Actinobacteria;Actinobacteria;Micrococcales;Micrococcaceae;Rothia	0	4.18706e-05
Bacteria;Caldiserica;Caldisericia;Caldisericales;WCHB1-02	0	0.00267972		Bacteria;Actinobacteria;Actinobacteria;Micrococcales;Micrococcaceae;Sinomonas	0	4.18706e-05
Bacteria;Chlorobi;Chlorobia;Chlorobiales;Chlorobiaceae;Chloroherpeton	0	4.18706e-05		Bacteria;Actinobacteria;Actinobacteria;Micromonosporales;Micromonosporaceae;Salinispora	0	4.18706e-05
Bacteria;Chlorobi;Ignavibacteria;Ignavibacteriales;SM1H02	0	0.00075367		Bacteria;Actinobacteria;Actinobacteria;Pseudonocardiales;Pseudonocardiaceae	0	4.18706e-05
Bacteria;Chloroflexi;Chloroflexi;Chloroflexales;Chloroflexaceae;Chloronema	0	8.37412e-05		Bacteria;Actinobacteria;Actinobacteria;Streptosporangiales;Streptosporangiaceae	0	4.18706e-05
Bacteria;Chloroflexi;Chloroflexi;Herpetosiphonales;Herpetosiphonaceae;Herpetosiphon	0	0.00121425		Bacteria;Actinobacteria;Actinobacteria;Streptosporangiales;Streptosporangiaceae;Herbidospora	0	4.18706e-05
Bacteria;Chloroflexi;Gitt-GS-136	0	0.000167482		Bacteria;Actinobacteria;Coriobacteriia;Coriobacteriales;Coriobacteriaceae;Paraeggerthella	0	4.18706e-05
Bacteria;Chloroflexi;Ktedonobacteria	0	8.37412e-05		Bacteria;Actinobacteria;Thermoleophilia;Solirubrobacterales	0	4.18706e-05
Bacteria;Chloroflexi;Ktedonobacteria;B12-WMSP1	0	0.000502447		Bacteria;Actinobacteria;Thermoleophilia;Solirubrobacterales;288-2	0	4.18706e-05
Bacteria;Chloroflexi;Ktedonobacteria;JG30-KF-AS9	0	8.37412e-05		Bacteria;Bacteroidetes;Bacteroidia;Bacteroidales;M2PB4-65_termite_group	0	4.18706e-05
Bacteria;Chloroflexi;Ktedonobacteria;Ktedonobacterales;1921-3	0	0.000125612		Bacteria;Bacteroidetes;Bacteroidia;Bacteroidales;Rikenellaceae;PeHg26_Pachnoda_group	0	4.18706e-05
Bacteria;Chloroflexi;Ktedonobacteria;Thermogemmatisporales;Thermogemmatisporaceae;Thermogemmatispora	0	0.000167482		Bacteria;Bacteroidetes;Bacteroidia;Bacteroidales;Rikenellaceae;Rs-D38_termite_group	0	4.18706e-05
Bacteria;Chloroflexi;Thermomicrobia;JG30-KF-CM45	0	0.00263785		Bacteria;Bacteroidetes;Cytophagia;Cytophagales;Cyclobacteriaceae	0	4.18706e-05
Bacteria;Chloroflexi;Thermomicrobia;Sphaerobacterales;Sphaerobacteraceae;Sphaerobacter	0	4.18706e-05		Bacteria;Bacteroidetes;Cytophagia;Cytophagales;Cyclobacteriaceae;Fontibacter	0	4.18706e-05
Bacteria;Chrysiogenetes;Chrysiogenetes;Chrysiogenales;Chrysiogenaceae	0	0.000125612		Bacteria;Bacteroidetes;Cytophagia;Cytophagales;Cytophagaceae;Flectobacillus	0	4.18706e-05
Bacteria;CK-1C4-19	0	0.00108863		Bacteria;Bacteroidetes;Cytophagia;Cytophagales;Cytophagaceae;Leadbetterella	0	4.18706e-05
Bacteria;Cyanobacteria;Cyanobacteria	0	0.000125612		Bacteria;Bacteroidetes;Flavobacteria;Flavobacteriales;Cryomorphaceae;Wandonia	0	4.18706e-05
Bacteria;Cyanobacteria;Cyanobacteria;SubsectionI;FamilyI	0	0.000376835		Bacteria;Bacteroidetes;Flavobacteria;Flavobacteriales;Flavobacteriaceae;Aestuariicola	0	4.18706e-05
Bacteria;Cyanobacteria;Cyanobacteria;SubsectionI;FamilyI;Gloeobacter	0	4.18706e-05		Bacteria;Bacteroidetes;Flavobacteria;Flavobacteriales;Flavobacteriaceae;Arenibacter	0	4.18706e-05
Bacteria;Cyanobacteria;Cyanobacteria;SubsectionI;FamilyI;Prochlorococcus	0	4.18706e-05		Bacteria;Bacteroidetes;Flavobacteria;Flavobacteriales;Flavobacteriaceae;Galbibacter	0	4.18706e-05
Bacteria;Cyanobacteria;Cyanobacteria;SubsectionI;FamilyI;Prochloron	0	0.000167482		Bacteria;Bacteroidetes;Flavobacteria;Flavobacteriales;Flavobacteriaceae;Myroides	0	4.18706e-05
Bacteria;Cyanobacteria;Cyanobacteria;SubsectionIII;FamilyI;Crinalium	0	0.00544317		Bacteria;Bacteroidetes;Flavobacteria;Flavobacteriales;Flavobacteriaceae;Riemerella	0	4.18706e-05
Bacteria;Cyanobacteria;Cyanobacteria;SubsectionIII;FamilyI;Geitlerinema	0	8.37412e-05		Bacteria;Bacteroidetes;Flavobacteria;Flavobacteriales;Flavobacteriaceae;Subsaxibacter	0	4.18706e-05
Bacteria;Cyanobacteria;Cyanobacteria;SubsectionIII;FamilyI;Lyngbya	0	4.18706e-05		Bacteria;Bacteroidetes;Sphingobacteriia;Sphingobacteriales;Chitinophagaceae;Niastella	0	4.18706e-05
Bacteria;Cyanobacteria;Cyanobacteria;SubsectionIII;FamilyI;Microcoleus	0	0		Bacteria;Chlorobi;Chlorobia;Chlorobiales;Chlorobiaceae;Chloroherpeton	0	4.18706e-05
Bacteria;Cyanobacteria;Cyanobacteria;SubsectionIII;FamilyI;Spirulina	0	8.37412e-05		Bacteria;Chloroflexi;Thermomicrobia;Sphaerobacterales;Sphaerobacteraceae;Sphaerobacter	0	4.18706e-05
Bacteria;Cyanobacteria;Cyanobacteria;SubsectionIV;FamilyI;Nodularia	0	8.37412e-05		Bacteria;Cyanobacteria;Cyanobacteria;SubsectionI;FamilyI;Gloeobacter	0	4.18706e-05
Bacteria;Deferribacteres;Deferribacteres;Deferribacterales;Deferribacteraceae;Calditerrivibrio	0	4.18706e-05		Bacteria;Cyanobacteria;Cyanobacteria;SubsectionI;FamilyI;Prochlorococcus	0	4.18706e-05
Bacteria;Deferribacteres;Deferribacteres;Deferribacterales;Deferribacteraceae;Deferribacter	0	0.000251223		Bacteria;Cyanobacteria;Cyanobacteria;SubsectionIII;FamilyI;Lyngbya	0	4.18706e-05
Bacteria;Deferribacteres;Deferribacteres;Deferribacterales;Deferribacteraceae;Geovibrio	0	8.37412e-05		Bacteria;Deferribacteres;Deferribacteres;Deferribacterales;Deferribacteraceae;Calditerrivibrio	0	4.18706e-05
Bacteria;Deinococcus-Thermus;Deinococci;Thermales;Thermaceae;Vulcanithermus	0	4.18706e-05		Bacteria;Deinococcus-Thermus;Deinococci;Thermales;Thermaceae;Vulcanithermus	0	4.18706e-05
Bacteria;Elusimicrobia;Elusimicrobia	0	0.000167482		Bacteria;Fibrobacteres;Fibrobacteria;Fibrobacterales;Fibrobacteraceae;termite_gut_group	0	4.18706e-05
Bacteria;Elusimicrobia;Elusimicrobia;Elusimicrobiales;Elusimicrobiaceae;Elusimicrobium	0	0.00741109		Bacteria;Fibrobacteres;Fibrobacteria;KD2-123	0	4.18706e-05
Bacteria;Elusimicrobia;Elusimicrobia;MD2894-B20	0	0.00808102		Bacteria;Firmicutes;Bacilli;Bacillales;Bacillaceae;Halalkalibacillus	0	4.18706e-05
Bacteria;Fibrobacteres;Fibrobacteria;Fibrobacterales	0	0.000209353		Bacteria;Firmicutes;Bacilli;Bacillales;Thermoactinomycetaceae;Laceyella	0	4.18706e-05
Bacteria;Fibrobacteres;Fibrobacteria;Fibrobacterales;Fibrobacteraceae;termite_gut_group	0	4.18706e-05		Bacteria;Firmicutes;Bacilli;Lactobacillales;Carnobacteriaceae;Atopobacter	0	4.18706e-05
Bacteria;Fibrobacteres;Fibrobacteria;KD2-123	0	4.18706e-05		Bacteria;Firmicutes;Bacilli;Lactobacillales;Enterococcaceae;Bavariicoccus	0	4.18706e-05
Bacteria;Fibrobacteres;Fibrobacteria;R76-B150	0	8.37412e-05		Bacteria;Firmicutes;Bacilli;Lactobacillales;Enterococcaceae;Vagococcus	0	4.18706e-05
Bacteria;Firmicutes;Bacilli;Bacillales	0	0.00301468		Bacteria;Firmicutes;Bacilli;Lactobacillales;Ll142-3M24	0	4.18706e-05
Bacteria;Firmicutes;Bacilli;Bacillales;Alicyclobacillaceae	0	0.00263785		Bacteria;Firmicutes;Bacilli;Lactobacillales;Streptococcaceae;Lactovum	0	4.18706e-05
Bacteria;Firmicutes;Bacilli;Bacillales;Alicyclobacillaceae;Incertae_Sedis	0	0.000209353		Bacteria;Firmicutes;Clostridia;Clostridiales;Clostridiaceae;Tindallia	0	4.18706e-05
Bacteria;Firmicutes;Bacilli;Bacillales;Bacillaceae	0	0.0108863		Bacteria;Firmicutes;Clostridia;Clostridiales;Heliobacteriaceae;Heliobacillus	0	4.18706e-05
Bacteria;Firmicutes;Bacilli;Bacillales;Bacillaceae;Alkalibacillus	0	8.37412e-05		Bacteria;Firmicutes;Clostridia;Clostridiales;Heliobacteriaceae;Heliobacterium	0	4.18706e-05
Bacteria;Firmicutes;Bacilli;Bacillales;Bacillaceae;Amphibacillus	0	0.000669929		Bacteria;Firmicutes;Clostridia;Clostridiales;Lachnospiraceae;Parasporobacterium	0	4.18706e-05
Bacteria;Firmicutes;Bacilli;Bacillales;Bacillaceae;Anaerobacillus	0	0.00146547		Bacteria;Firmicutes;Clostridia;Clostridiales;Ruminococcaceae;Pseudoflavonifractor	0	4.18706e-05
Bacteria;Firmicutes;Bacilli;Bacillales;Bacillaceae;Cerasibacillus	0	0.000125612		Bacteria;Firmicutes;Clostridia;Clostridiales;Veillonellaceae;Anaeroglobus	0	4.18706e-05
Bacteria;Firmicutes;Bacilli;Bacillales;Bacillaceae;Gracilibacillus	0	0.000293094		Bacteria;Firmicutes;Clostridia;Clostridiales;Veillonellaceae;Mitsuokella	0	4.18706e-05
Bacteria;Firmicutes;Bacilli;Bacillales;Bacillaceae;Halalkalibacillus	0	4.18706e-05		Bacteria;Firmicutes;Clostridia;Halanaerobiales;Halanaerobiaceae;Halothermothrix	0	4.18706e-05
Bacteria;Firmicutes;Bacilli;Bacillales;Bacillaceae;Halobacillus	0	0.000879282		Bacteria;Firmicutes;Clostridia;Thermolithobacterales;Thermolithobacteraceae;Thermolithobacter	0	4.18706e-05
Bacteria;Firmicutes;Bacilli;Bacillales;Bacillaceae;Halolactibacillus	0	0.000334965		Bacteria;Gemmatimonadetes;Gemmatimonadetes;Kazan-1B-37	0	4.18706e-05
Bacteria;Firmicutes;Bacilli;Bacillales;Bacillaceae;Lentibacillus	0	0.00129799		Bacteria;HDB-SIOH1705	0	4.18706e-05
Bacteria;Firmicutes;Bacilli;Bacillales;Bacillaceae;Marinococcus	0	8.37412e-05		Bacteria;Lentisphaerae;Lentisphaeria;MSBL3	0	4.18706e-05
Bacteria;Firmicutes;Bacilli;Bacillales;Bacillaceae;Oceanobacillus	0	0.0486955		Bacteria;Planctomycetes;Phycisphaerae	0	4.18706e-05
Bacteria;Firmicutes;Bacilli;Bacillales;Bacillaceae;Ornithinibacillus	0	0.00410332		Bacteria;Planctomycetes;Planctomycetacia;Brocadiales;Brocadiaceae;Candidatus_Kuenenia	0	4.18706e-05
Bacteria;Firmicutes;Bacilli;Bacillales;Bacillaceae;Paraliobacillus	0	0.000209353		Bacteria;Proteobacteria;Alphaproteobacteria;Rhodobacterales;Rhodobacteraceae;Vadicella	0	4.18706e-05
Bacteria;Firmicutes;Bacilli;Bacillales;Bacillaceae;Paucisalibacillus	0	0.00602936		Bacteria;Proteobacteria;Alphaproteobacteria;Rhodospirillales;Rhodospirillaceae;Fodinicurvata	0	4.18706e-05
Bacteria;Firmicutes;Bacilli;Bacillales;Bacillaceae;Pontibacillus	0	0.00259598		Bacteria;Proteobacteria;Alphaproteobacteria;Sphingomonadales;ORCA-3N101	0	4.18706e-05
Bacteria;Firmicutes;Bacilli;Bacillales;Bacillaceae;Salinibacillus	0	0.000628059		Bacteria;Proteobacteria;Betaproteobacteria;Burkholderiales;Comamonadaceae;Inhella	0	4.18706e-05
Bacteria;Firmicutes;Bacilli;Bacillales;Bacillaceae;Salirhabdus	0	0.00125612		Bacteria;Proteobacteria;Betaproteobacteria;Burkholderiales;Comamonadaceae;Ottowia	0	4.18706e-05
Bacteria;Firmicutes;Bacilli;Bacillales;Bacillaceae;Sediminibacillus	0	0.000167482		Bacteria;Proteobacteria;Betaproteobacteria;Burkholderiales;Comamonadaceae;Rhizobacter	0	4.18706e-05
Bacteria;Firmicutes;Bacilli;Bacillales;Bacillaceae;Terribacillus	0	0.00117238		Bacteria;Proteobacteria;Betaproteobacteria;Burkholderiales;Oxalobacteraceae;Oxalobacter	0	4.18706e-05
[truncated: 268 more rows]

## Sheet: ITS Species
SORTED BY ABUNDANCE IN THE -46 cm SAMPLE				SORTED BY ABUNDANCE IN THE -280 cm SAMPLE
#OTUId	% -46 cm ITS	% -280 cm ITS		#OTUId	% -46 cm ITS	% -280 cm ITS
Fungi;Ascomycota;Leotiomycetes;Helotiales;Helotiaceae;Neobulgaria;Neobulgaria_sp	20.571	0		Fungi;unidentified;unidentified;unidentified;unidentified;unidentified;Antarctic_fungal_sp_GI911	0.294777	26.4084
Fungi;unidentified;unidentified;unidentified;unidentified;unidentified;uncultured_fungus	18.254	19.0127		Fungi;unidentified;unidentified;unidentified;unidentified;unidentified;uncultured_fungus	18.254	19.0127
Fungi;LKM11	14.9334	0.0189042		Fungi;Basidiomycota;Microbotryomycetes;Sporidiobolales;Incertae_sedis;Rhodosporidium;Rhodosporidium_toruloides	0.0103172	18.7316
Fungi;Ascomycota;Leotiomycetes	8.02677	0.221919		Fungi;Basidiomycota;Tremellomycetes;Bullera	0.12528	10.3792
Fungi;Ascomycota;Saccharomycetes;Saccharomycetales;Incertae;Sedi	4.9832	0.0747949		Fungi;Basidiomycota;Agaricomycetes;Russulales;Russulaceae;Russula;Russula_sp	0.680934	4.81811
Fungi;Chytridiomycota	4.77685	0.549866		Fungi;Ascomycota;Archaeorhizomycetes;unidentified;unidentified;unidentified;Archaeorhizomycetes_sp	0.769367	3.22194
Fungi;Ascomycota;Sordariomycetes	4.36711	0.241645		Fungi;Basidiomycota;Tremellomycetes;Filobasidiales;Filobasidiaceae;Cryptococcus;Cryptococcus_friedmannii	0	1.7696
Fungi;Basidiomycota;Agaricomycetes;Gloeophyllum	4.34206	0.0583565		Fungi;Glomeromycota;Glomaceae	0.272668	1.65124
Fungi;Basidiomycota	1.37513	0.0920553		Fungi;Basidiomycota;Tremellomycetes;Filobasidiales;Filobasidiaceae;Cryptococcus;Cryptococcus_albidosimilis	0.0825374	1.25097
Metazoa;Mollusca;Bivalvia;Heteroconchia	1.34418	0.126576		Fungi;Basidiomycota;Agaricomycetes;Russulales;Russulaceae;unidentified;uncultured_Russula	0.165075	1.13425
Fungi;unidentified;unidentified;unidentified;unidentified;unidentified;uncultured_soil_fungus	1.32502	0		Fungi;Basidiomycota;Tremellomycetes;Filobasidiales;Filobasidiaceae;Cryptococcus;Cryptococcus_albidus	0.282985	0.824388
Fungi;Ascomycota;Archaeorhizomycetes;unidentified;unidentified;unidentified;Archaeorhizomycetes_sp	0.769367	3.22194		Fungi;Basidiomycota;Tremellomycetes;Cystofilobasidiales;Cystofilobasidiaceae;Udeniomyces;Udeniomyces_pannonicus	0	0.775073
Fungi;Basidiomycota;Agaricomycetes;Russulales;Russulaceae;Russula;Russula_sp	0.680934	4.81811		Fungi;Basidiomycota;Tremellomycetes;Tremellales;Incertae_sedis;Cryptococcus;Cryptococcus_sp	0.0486381	0.695346
Fungi;Ascomycota;Saccharomycetes;Saccharomycetales;Candida	0.549758	0.248221		Fungi;Ascomycota;Dothideomycetes	0.280038	0.592606
Metazoa;Enchytraeidae	0.487855	0.0698634		Fungi;Chytridiomycota	4.77685	0.549866
Metazoa;Arthropoda;Insecta	0.480486	0.222741		Fungi;Basidiomycota;Agaricomycetes	0.33015	0.520277
Fungi;Ascomycota;Dothideomycetes;unidentified;unidentified;unidentified;Dothideomycetes_sp	0.445113	0		Fungi;Ascomycota;Dothideomycetes;Capnodiales;Davidiellaceae	0.109067	0.456167
Metazoa;Arthropoda;Malacostraca	0.433322	0.0435619		Fungi;Basidiomycota;Tremellomycetes;unidentified;unidentified;unidentified;Tremellomycetes_sp	0.138545	0.406852
Fungi;Basidiomycota;Agaricomycetes;Repetobasidium	0.417109	0.40192		Fungi;Basidiomycota;Agaricomycetes;Repetobasidium	0.417109	0.40192
Fungi;Ascomycota;Eurotiomycetes;Onygenales;Onygenaceae;Aphanoascus;Aphanoascus_cinnabarinus	0.395001	0.34192		Fungi;Basidiomycota;Tremellomycetes;Trichosporonales;Trichosporonaceae;Trichosporon;Trichosporon_laibachii	0	0.346851
Fungi;Blastocladiomycota	0.392053	0.112603		Fungi;Ascomycota;Eurotiomycetes;Onygenales;Onygenaceae;Aphanoascus;Aphanoascus_cinnabarinus	0.395001	0.34192
Fungi;Basidiomycota;Agaricomycetes;Tremiscus	0.381736	0.167672		Fungi;Ascomycota;Saccharomycetes;Saccharomycetales;Candida	0.549758	0.248221
Fungi;Ascomycota;Leotiomycetes;Rhytismatales;unidentified;unidentified;Rhytismatales_sp	0.338993	0		Fungi;Ascomycota;Sordariomycetes	4.36711	0.241645
Fungi;Basidiomycota;Agaricomycetes	0.33015	0.520277		Fungi;Basidiomycota;Agaricomycetes;Polyporales;Meruliaceae;Hypochnicium;Hypochnicium_cremicolor	0.100224	0.223563
Fungi;Basidiomycota;Agaricomycetes;Thelephorales;Thelephoraceae;unidentified;uncultured_Tomentella	0.316885	0		Metazoa;Arthropoda;Insecta	0.480486	0.222741
Fungi;Blastocladiomycota;Blastocladiaceae	0.300672	0.0986307		Fungi;Ascomycota;Leotiomycetes	8.02677	0.221919
Fungi;unidentified;unidentified;unidentified;unidentified;unidentified;Antarctic_fungal_sp_GI911	0.294777	26.4084		Fungi;Basidiomycota;Agaricomycetes;Agaricales;Strophariaceae;Hebeloma;Hebeloma_leucosarx	0	0.208768
Fungi;Ascomycota;Saccharomycetes;Saccharomycetales;Lipomycetaceae;Lipomyces;Lipomyces_starkeyi	0.282985	0		Fungi;Basidiomycota;Agaricomycetes;Agaricales;Hygrophoraceae;Hygrocybe;Hygrocybe_lepida	0	0.169316
Fungi;Basidiomycota;Tremellomycetes;Filobasidiales;Filobasidiaceae;Cryptococcus;Cryptococcus_albidus	0.282985	0.824388		Fungi;Basidiomycota;Agaricomycetes;Tremiscus	0.381736	0.167672
Fungi;Ascomycota;Dothideomycetes	0.280038	0.592606		Fungi;Basidiomycota;Microbotryomycetes;Sporidiobolales;Incertae_sedis;Rhodotorula;Rhodotorula_sp_CBS_10104	0.00147388	0.160275
Fungi;Glomeromycota;Glomaceae	0.272668	1.65124		Telonema;IncertaecSedis	0.0324254	0.147124
Metazoa;Platyhelminthes;Trematoda;Digenea	0.259403	0.0575346		Fungi;Basidiomycota;Agaricomycetes;Agaricales;Hydnangiaceae;Laccaria;Laccaria_sp_F1120731	0	0.134795
Fungi;Basidiomycota;Incertae_sedis;Malasseziales;Incertae_sedis;Malassezia;Malassezia_restricta	0.247612	0.0550688		Metazoa;Mollusca;Bivalvia;Heteroconchia	1.34418	0.126576
Fungi;Basidiomycota;Agaricomycetes;Polyporales;Ganodermataceae;Ganoderma;Ganoderma_lucidum	0.225504	0		Fungi;Basidiomycota;Incertae_sedis;Malasseziales;unidentified;unidentified;uncultured_Malassezia	0.0913807	0.126576
Fungi;Basidiomycota;Agaricomycetes;Agaricales;Clavariaceae;unidentified;Clavariaceae_sp	0.216661	0		Fungi;Ascomycota;Eurotiomycetes;Chaetothyriales;unidentified;unidentified;uncultured_Chaetothyriales	0	0.126576
Fungi;Ascomycota;Leotiomycetes;Helotiales;Vibrisseaceae;Phialocephala;Phialocephala_fortinii	0.194553	0		uncultured	0.0840113	0.123288
Fungi;Kickxellomycotina	0.191605	0.0460276		Fungi;Basidiomycota;Agaricomycetes;Pulcherricium	0.0176866	0.117535
Fungi;unidentified;unidentified;unidentified;unidentified;unidentified;uncultured_mycorrhizal_fungus	0.185709	0		Fungi;Basidiomycota;Agaricomycetes;Tapinella	0.0206344	0.115891
Fungi;Ascomycota;Eurotiomycetes;Eurotiales;Trichocomaceae	0.182761	0.0468496		Chloroplastida;Phragmoplastophyta;Magnoliophyta;Asterales	0.0353732	0.115069
Fungi;Ascomycota;Leotiomycetes;Helotiales;unidentified;unidentified;uncultured_Helotiales	0.179814	0		Fungi;Blastocladiomycota	0.392053	0.112603
Fungi;Basidiomycota;unidentified;unidentified;unidentified;unidentified;uncultured_Basidiomycota	0.17834	0.00575346		Fungi;Basidiomycota;Agaricomycetes;Sebacinales;unidentified;unidentified;Sebacinales_sp	0	0.11096
Fungi;Basidiomycota;Tremellomycetes;Tremellales;Incertae_sedis;Dioszegia;Dioszegia_hungarica	0.176866	0		Fungi;Blastocladiomycota;Blastocladiaceae	0.300672	0.0986307
Fungi;Basidiomycota;Agaricomycetes;Russulales;Russulaceae;unidentified;uncultured_Russula	0.165075	1.13425		Fungi;Basidiomycota	1.37513	0.0920553
Fungi;Glomeromycota;Glomeromycetes;Glomerales;Glomeraceae;unidentified;uncultured_Rhizophagus	0.159179	0		Fungi;Basidiomycota;Sebacina	0.0854852	0.0887676
Fungi;Zygomycota;Incertae_sedis;Mucorales;Rhizopodaceae;Rhizopus;Rhizopus_caespitosus	0.140019	0		Fungi;Basidiomycota;Tremellomycetes;Tremellales;Incertae_sedis;Cryptococcus;Cryptococcus_victoriae	0	0.0854799
Fungi;Basidiomycota;Tremellomycetes;unidentified;unidentified;unidentified;Tremellomycetes_sp	0.138545	0.406852		Fungi;Ascomycota;Taphrinomycetes;Taphrinales;Protomycetaceae	0.00147388	0.084658
Fungi;Zygomycota;Incertae_sedis;Mucorales;Rhizopodaceae;Rhizopus;Rhizopus_microsporus_var._microsporus	0.137071	0.00164384		Fungi;Ascomycota;Saccharomycetes;Saccharomycetales;Incertae;Sedi	4.9832	0.0747949
Fungi;Zygomycota;Incertae_sedis;Mucorales;Rhizopodaceae;Rhizopus;Rhizopus_microsporus_var_microsporus	0.134123	0.000821922		Fungi;Basidiomycota;Agaricomycetes;Agaricales;Hydnangiaceae;unidentified;Hydnangiaceae_sp	0	0.0706853
Fungi;Basidiomycota;Agaricomycetes;Peniophora	0.128228	0.0410961		Metazoa;Enchytraeidae	0.487855	0.0698634
Fungi;Basidiomycota;Tremellomycetes;Bullera	0.12528	10.3792		Fungi;Basidiomycota;Tremellomycetes;Cryptococcus	0.112015	0.0682196
Metazoa;Nematoda;Enoplea;Trichodoridae	0.12528	0.0369865		Fungi;Ascomycota;Lecanoromycetes	0.113489	0.0657538
[truncated: 362 more rows]
